# Supplementary material for: Comparative metagenomics reveals expanded insights into intra- and interspecific variation among wild bee microbiomes
Source: Commun Biol. 2022 Jun 17;5:603. doi: 10.1038/s42003-022-03535-1 (PMC9205906; doi:10.1038/s42003-022-03535-1)
Supplement: Supplementary file 3 — Data S1-S30 [file 42003_2022_3535_MOESM3_ESM.xlsx]

## Sheet: S1_SeqSummary
Table S1. Summary of sequencing, mapping, and Kraken classification. Counts of raw and cleaned read pairs, REF_map [%] from bamtools, REF_unmap, REF_unmap [%], and reads classified by Kraken vs nt database (#class_Krk) are provided for all samples.
SampleID	Genus	Species	Population	Nest Type	#raw_reads	#clean_reads	REF_map [%]	#REF_unmap	REF_unmap [%]	#class_Krk
S114	Ceratina	australensis	West Beach, South Australia, Australia	Solitary	24481593	22439494	93.88	1406851	6.26953	519611
V21	Ceratina	australensis	Mildura, Victoria, Australia	Solitary	24791247	22850439	92.77	1694589	7.416	699787
S122	Ceratina	australensis	West Beach, South Australia, Australia	Solitary	24165632	21990510	94.15	1316797	5.98802	465919
V29	Ceratina	australensis	Mildura, Victoria, Australia	Solitary	25978194	23757525	95.6	1074512	4.52283	401824
Q19-2	Ceratina	australensis	Warwick, Queensland, Australia	Social	22610636	20713909	94.06	1258473	6.0755	449699
S66	Ceratina	australensis	West Beach, South Australia, Australia	Social	28386295	25952216	93.27	1790460	6.89906	625506
V07	Ceratina	australensis	Mildura, Victoria, Australia	Solitary	28210118	25820455	94.38	1485792	5.75432	513455
Q21	Ceratina	australensis	Warwick, Queensland, Australia	Solitary	26892621	24396852	93.75	1558721	6.38903	614997
S267	Ceratina	australensis	West Beach, South Australia, Australia	Solitary	22767747	20834604	91.59	1797893	8.62936	773229
Q75	Ceratina	australensis	Warwick, Queensland, Australia	Solitary	27028161	24794563	93.69	1599945	6.45281	559131
S2-1	Ceratina	australensis	West Beach, South Australia, Australia	Social	23329904	21381163	93.97	1320317	6.17514	470628
Q35	Ceratina	australensis	Warwick, Queensland, Australia	Solitary	24185500	21921187	92.42	1698673	7.749	667929
S128-1	Ceratina	australensis	West Beach, South Australia, Australia	Social	27719696	25342917	93.9	1581884	6.24192	559359
Q67	Ceratina	australensis	Warwick, Queensland, Australia	Solitary	28278635	25590480	92.08	2062852	8.06101	797504
S207	Ceratina	australensis	West Beach, South Australia, Australia	Social	26376770	23971695	94	1473323	6.14609	528517
Q57	Ceratina	australensis	Warwick, Queensland, Australia	Solitary	22060633	19957808	92.15	1600220	8.01801	706595
S142-2	Ceratina	australensis	West Beach, South Australia, Australia	Social	25040774	22884296	93.59	1501607	6.56174	525207
Q33-1	Ceratina	australensis	Warwick, Queensland, Australia	Social	26400759	24200506	92.56	1843949	7.61946	727119
S69-2	Ceratina	australensis	West Beach, South Australia, Australia	Social	27029524	24691223	93.14	1729337	7.00385	624038
V08	Ceratina	australensis	Mildura, Victoria, Australia	Solitary	25770756	23750130	94.57	1321442	5.56394	479616
Q37-2	Ceratina	australensis	Warwick, Queensland, Australia	Social	25551877	23308715	92.7	1738754	7.45967	723108
V10	Ceratina	australensis	Mildura, Victoria, Australia	Solitary	25518077	23178451	95.69	1028803	4.43862	389202
S27	Ceratina	australensis	West Beach, South Australia, Australia	Solitary	26076193	23886093	92.91	1737404	7.27371	620374
V37	Ceratina	australensis	Mildura, Victoria, Australia	Solitary	27314927	24987614	93.98	1541625	6.16956	569204
S88	Ceratina	australensis	West Beach, South Australia, Australia	Solitary	24438398	22320405	93.8	1415518	6.34181	510787
V47-1	Ceratina	australensis	Mildura, Victoria, Australia	Social	25940992	23441902	92.15	1886539	8.04772	775332
S47	Ceratina	australensis	West Beach, South Australia, Australia	Solitary	29878542	27216745	93.77	1735488	6.37655	666578
V31-1	Ceratina	australensis	Mildura, Victoria, Australia	Social	28650408	26177669	90.85	2459090	9.39385	1074425
Q106	Ceratina	australensis	Warwick, Queensland, Australia	Solitary	24091518	21686316	94.26	1275469	5.88145	464028
S89	Ceratina	australensis	West Beach, South Australia, Australia	Solitary	25529545	23274134	94.11	1401584	6.02207	512269
S65	Ceratina	australensis	West Beach, South Australia, Australia	Solitary	26653776	24471676	92.16	1968584	8.04434	688945
V33-2	Ceratina	australensis	Mildura, Victoria, Australia	Social	28354835	25773984	94.08	1561269	6.05754	585850
Q119	Ceratina	australensis	Warwick, Queensland, Australia	Solitary	27993968	25539710	80.28	5155513	20.1863	2407562
S219	Ceratina	australensis	West Beach, South Australia, Australia	Solitary	25179820	23215101	93.95	1438882	6.19804	512804
Q120	Ceratina	australensis	Warwick, Queensland, Australia	Solitary	27288884	24733085	93.57	1626982	6.57816	631475
S262	Ceratina	australensis	West Beach, South Australia, Australia	Solitary	26815140	24377161	96.23	946780	3.88388	339296
Q94-2	Ceratina	australensis	Warwick, Queensland, Australia	Social	24011174	21989299	93.66	1425393	6.48221	542195
V17	Ceratina	australensis	Mildura, Victoria, Australia	Solitary	26694134	24569409	94.01	1509301	6.14301	523248
Q100-1	Ceratina	australensis	Warwick, Queensland, Australia	Social	24426178	22168391	92.68	1654923	7.46524	676005
S55-1	Ceratina	australensis	West Beach, South Australia, Australia	Social	22006713	20473293	95.72	903582	4.41347	315420
Q121-1ab	Ceratina	australensis	Warwick, Queensland, Australia	Social	24294428	22139898	93.56	1455903	6.57592	540918
S62	Ceratina	australensis	West Beach, South Australia, Australia	Social	24192389	22029033	93.98	1358852	6.16846	535535
V05	Ceratina	australensis	Mildura, Victoria, Australia	Solitary	25897399	23609571	93.76	1511659	6.40274	570502
Q26	Ceratina	australensis	Warwick, Queensland, Australia	Solitary	25991873	23600323	94.31	1375094	5.82659	535552
S111-1	Ceratina	australensis	West Beach, South Australia, Australia	Social	28386239	26068021	94.49	1477008	5.66598	561512
Q52	Ceratina	australensis	Warwick, Queensland, Australia	Solitary	28794899	26122534	93.17	1819901	6.96679	672714
S14-1	Ceratina	australensis	West Beach, South Australia, Australia	Social	24033840	22030629	93.59	1448165	6.57342	510307
Q121-1fb	Ceratina	australensis	Warwick, Queensland, Australia	Social	28437877	25975768	93.31	1774344	6.83077	682746
V20	Ceratina	australensis	Mildura, Victoria, Australia	Solitary	25381761	23294464	94.09	1410641	6.05569	541832
Q99-2	Ceratina	australensis	Warwick, Queensland, Australia	Social	26010419	23568520	93.72	1514310	6.42514	558929
V19	Ceratina	australensis	Mildura, Victoria, Australia	Solitary	17236745	15745830	95.94	659317	4.18725	238270
G84	Ceratina	calcarata	Durham, New Hampshire, USA	Solitary	30023797	27511048	96.09	1091072	3.96594	629529
G81	Ceratina	calcarata	Durham, New Hampshire, USA	Solitary	30042551	27144245	95.89	1138485	4.1942	609588
G79	Ceratina	calcarata	Durham, New Hampshire, USA	Solitary	29745510	27310146	96.8	905215	3.31457	521034
SJ89	Ceratina	japonica	Sapporo, Hokkaido, Japan	Social	25436893	23111453	86.43	3551350	15.3662	X
SJ19	Ceratina	japonica	Sapporo, Hokkaido, Japan	Solitary	26093477	23689569	88.64	3117207	13.1586	X
SJ92	Ceratina	japonica	Sapporo, Hokkaido, Japan	Social	21986788	19790889	86.86	2976968	15.0421	X
SJ27	Ceratina	japonica	Sapporo, Hokkaido, Japan	Solitary	24411978	22059050	87.59	3161256	14.3309	X
SJ95	Ceratina	japonica	Sapporo, Hokkaido, Japan	Social	25906837	23468098	85.83	3832537	16.3308	X
SJ23	Ceratina	japonica	Sapporo, Hokkaido, Japan	Solitary	24991886	22555400	86.53	3501486	15.5239	X

## Sheet: S2_BlastResults
Table S2. Summary results of BLAST analyses of metaspades outputs. Significantly orthologous hits to metagenomic contigs assembled from C. australensis (A-FM), C. calcarata (FO-GB), and C. japonica (GD-HA) are presented.
C. australensis
Q37-2_Seq	nt_Seq_Taxon	%ID	eVal		Q52_Seq	nt_Seq_Taxon	%ID	eVal		Q35_Seq	nt_Seq_Taxon	%ID	eVal		Q33-1_Seq	nt_Seq_Taxon	%ID	eVal		Q26_Seq	nt_Seq_Taxon	%ID	eVal		Q21_Seq	nt_Seq_Taxon	%ID	eVal		Q99-2_Seq	nt_Seq_Taxon	%ID	eVal		Q94-2_Seq	nt_Seq_Taxon	%ID	eVal		Q75_Seq	nt_Seq_Taxon	%ID	eVal		Q67_Seq	nt_Seq_Taxon	%ID	eVal
NODE_1_length_15848_cov_1167.223263	Ceratina okinawana mitochondrion, complete genome	81.685	0		NODE_1_length_22750_cov_8.826261	PREDICTED: Ceratina calcarata uncharacterized LOC108629210 (LOC108629210), mRNA	96.212	4.18e-50		NODE_1_length_22469_cov_5.701124	Fontanesia phillyreoides subsp. fortunei voucher T. Jossberger1829 [BONN] chloroplast, complete genome	100	0.34		NODE_1_length_14519_cov_6.726908	PREDICTED: Ceratina calcarata adenosine receptor A2b-like (LOC108626374), mRNA	80.625	0		NODE_1_length_21917_cov_5.889077	PREDICTED: Ceratina calcarata uncharacterized LOC108629210 (LOC108629210), mRNA	96.212	4.03e-50		NODE_1_length_15770_cov_6.938594	PREDICTED: Ceratina calcarata uncharacterized LOC108629210 (LOC108629210), mRNA	96.212	2.9e-50		NODE_1_length_14190_cov_6.505554	Bombus pascuorum genome assembly, chromosome: 1	89.604	1.99e-61		NODE_1_length_16341_cov_6.774837	PREDICTED: Ceratina calcarata uncharacterized LOC108629210 (LOC108629210), mRNA	96.212	3e-50		NODE_1_length_16275_cov_8.201726	PREDICTED: Ceratina calcarata uncharacterized LOC108629210 (LOC108629210), mRNA	96.212	2.99e-50		NODE_1_length_14872_cov_14.739218	PREDICTED: Ceratina calcarata JNK-interacting protein 1 (LOC108624634), transcript variant X3, mRNA	88.646	3.43e-69
NODE_10_length_8102_cov_6.618988	Bombus campestris genome assembly, chromosome: 8	79.683	6.91e-49		NODE_10_length_7579_cov_9.656433	PREDICTED: Ceratina calcarata cationic amino acid transporter 2 (LOC108622594), mRNA	91.391	8.36e-48		NODE_10_length_9398_cov_6.987798	PREDICTED: Ceratina calcarata adenosine receptor A2b-like (LOC108626374), mRNA	80.725	0		NODE_10_length_8003_cov_8.434826	Bombus pascuorum genome assembly, chromosome: 5	86.567	1.47e-50		NODE_100_length_4599_cov_47.246259	3_Tce_b3v08	73.169	2.1e-126		NODE_10_length_7840_cov_7.042261	Bombus hortorum genome assembly, chromosome: 7	77.489	2.24e-98		NODE_10_length_7971_cov_31.872158	Atethmia centrago genome assembly, chromosome: 4	100	0.009		NODE_10_length_8010_cov_5.841106	Bombus campestris genome assembly, chromosome: 8	79.683	6.83e-49		NODE_10_length_8126_cov_7.971627	PREDICTED: Osmia lignaria TNF receptor-associated factor 4 (LOC117605127), transcript variant X4, mRNA	88.415	5.39e-45		NODE_10_length_8611_cov_18.132539	PREDICTED: Molothrus ater diacylglycerol kinase iota (DGKI), transcript variant X4, mRNA	100	0.01
NODE_100_length_4756_cov_6.994895	Bombus hortorum genome assembly, chromosome: 4	90.588	1.87e-52		NODE_100_length_4630_cov_79.397377	PREDICTED: Nasonia vitripennis ubiquitin-associated protein 2-like (LOC116416448), mRNA	88.353	0		NODE_1000_length_2409_cov_5.930756	Bombus pascuorum genome assembly, chromosome: 2	89.503	9.39e-53		NODE_100_length_4726_cov_6.439735	Bombus hortorum genome assembly, chromosome: 6	88	5.01e-73		NODE_1000_length_2336_cov_3.886892	Bombus hortorum genome assembly, chromosome: 6	83.673	7.18e-39		NODE_10003_length_776_cov_7.163662	Bombus hortorum genome assembly, chromosome: 2	84.772	2.3e-44		NODE_100_length_4729_cov_9.417629	Eimeria tenella genome assembly, chromosome: 12	100	0.072		NODE_100_length_4804_cov_5.288903	Bombus pascuorum genome assembly, chromosome: 12	93.413	1.45e-58		NODE_100_length_4653_cov_7.156372	Bombus pascuorum genome assembly, chromosome: 1	86.222	6.52e-57		NODE_100_length_5160_cov_10.333203	PREDICTED: Osmia lignaria TNF receptor-associated factor 4 (LOC117605127), transcript variant X4, mRNA	88.415	3.42e-45
NODE_1000_length_2426_cov_6.022775	Bombus hortorum genome assembly, chromosome: 5	80.861	2.11e-29		NODE_1000_length_2346_cov_5.494980	PREDICTED: Ceratina calcarata uncharacterized LOC108629801 (LOC108629801), partial mRNA	92.248	1.55e-40		NODE_10001_length_789_cov_6.144414	PREDICTED: Bombus terrestris uncharacterized LOC100647323 (LOC100647323), transcript variant X9, misc_RNA	91.463	8.29e-54		NODE_10002_length_786_cov_2.923393	Bombus hortorum genome assembly, chromosome: 11	80.44	2.87e-78		NODE_10001_length_757_cov_4.414530	Bombus pascuorum genome assembly, chromosome: 8	90.741	1.09e-07		NODE_10008_length_776_cov_5.407767	PREDICTED: Dinoponera quadriceps piggyBac transposable element-derived protein 4-like (LOC106751407), transcript variant X7, misc_RNA	94.915	2.4e-14		NODE_1000_length_2415_cov_7.757203	Bombus pascuorum genome assembly, chromosome: 4	94.4	7.38e-44		NODE_1000_length_2363_cov_7.028163	Bombus pascuorum genome assembly, chromosome: 5	81.618	1.62e-15		NODE_1000_length_2357_cov_4.868810	Bombus pascuorum genome assembly, chromosome: 1	92.029	7.2e-44		NODE_1000_length_2577_cov_13.322760	Lepeophtheirus salmonis strain IoA-00 genome assembly, chromosome: 5	100	0.039
NODE_10002_length_789_cov_3.506812	Bombus pascuorum genome assembly, chromosome: 2	93.103	5.09e-36		NODE_10001_length_781_cov_8.212121	Bombus pascuorum genome assembly, chromosome: 1	81.592	3.92e-32		NODE_10002_length_789_cov_5.910082	Anthocharis cardamines genome assembly, chromosome: 9	87.619	3.11e-23		NODE_10003_length_786_cov_1.499316	Arabis alpina genome assembly, chromosome: 6	76.829	2.43e-14		NODE_10002_length_757_cov_4.052707	Bombus pascuorum genome assembly, chromosome: 3	91.489	5.09e-06		NODE_10009_length_776_cov_5.184466	PREDICTED: Ceratina calcarata transmembrane protease serine 9-like (LOC108632342), transcript variant X2, mRNA	95.506	2.35e-29		NODE_10001_length_784_cov_4.427984	Bombus hortorum genome assembly, chromosome: 6	79.556	6.19e-75		NODE_10001_length_773_cov_5.707521	PREDICTED: Vollenhovia emeryi uncharacterized LOC105556350 (LOC105556350), mRNA	89.61	5.13e-16		NODE_10004_length_767_cov_4.570225	PREDICTED: Ceratina calcarata uncharacterized LOC108627180 (LOC108627180), transcript variant X2, mRNA	98.765	6.44e-30		NODE_10000_length_813_cov_5.974934	Hymenolepis microstoma genome assembly, chromosome: 2	94.595	0.003
NODE_10006_length_788_cov_5.560709	Bombus campestris genome assembly, chromosome: 1	81.319	3.17e-08		NODE_10003_length_781_cov_6.319559	PREDICTED: Ceratina calcarata doublesex- and mab-3-related transcription factor A2 (LOC108632821), mRNA	94.068	1.8e-40		NODE_10003_length_789_cov_5.584469	Bombus pascuorum genome assembly, chromosome: 6	89.011	8.29e-54		NODE_10004_length_786_cov_1.321477	PREDICTED: Lactuca sativa uncharacterized LOC111905600 (LOC111905600), mRNA	85.62	3.22e-177		NODE_10003_length_757_cov_3.975783	PREDICTED: Ceratina calcarata titin (LOC108632877), mRNA	97.196	4.84e-41		NODE_1001_length_2432_cov_7.104333	Bombus pascuorum genome assembly, chromosome: 1	83.5	1.61e-40		NODE_10002_length_784_cov_4.056241	Bombus hortorum genome assembly, chromosome: 10	83.417	4.65e-96		NODE_10003_length_773_cov_5.232591	Bombus hortorum genome assembly, chromosome: 10	86.207	4.95e-41		NODE_10005_length_767_cov_4.530899	Bombus campestris genome assembly, chromosome: 7	79.078	4.95e-36		NODE_10002_length_813_cov_5.259894	Bombus pascuorum genome assembly, chromosome: 2	100	0.043
NODE_10007_length_788_cov_5.111869	Bombus pascuorum genome assembly, chromosome: 8	90.476	2.42e-19		NODE_10004_length_781_cov_5.477961	Syritta pipiens genome assembly, chromosome: 3	96.97	0.011		NODE_10004_length_789_cov_5.452316	PREDICTED: Ceratina calcarata protein lozenge-like (LOC108622215), transcript variant X2, mRNA	92.025	1.78e-55		NODE_10005_length_785_cov_13.146575	Eukaryotic synthetic construct chromosome 13	100	0.041		NODE_10005_length_757_cov_3.717949	PREDICTED: Ceratina calcarata TLD domain-containing protein 2 (LOC108631244), transcript variant X10, mRNA	93.333	2.85e-53		NODE_10011_length_776_cov_4.339806	PREDICTED: Ceratina calcarata uncharacterized LOC113464500 (LOC113464500), transcript variant X5, mRNA	82.496	4.25e-151		NODE_10007_length_783_cov_9.226648	Leptidea sinapis genome assembly, chromosome: 37	100	0.041		NODE_10006_length_773_cov_4.305014	Bombus campestris genome assembly, chromosome: 3	83.019	3.77e-52		NODE_10006_length_767_cov_4.511236	PREDICTED: Bombus impatiens piggyBac transposable element-derived protein 4-like (LOC117151399), mRNA	92.857	5.12e-11		NODE_10003_length_813_cov_5.031662	Bombus pascuorum genome assembly, chromosome: 5	79.577	1.17e-12
NODE_10008_length_788_cov_4.622101	PREDICTED: Ceratina calcarata agrin-like (LOC108622162), mRNA	97.884	6.13e-85		NODE_10008_length_781_cov_2.720386	Bombus hortorum genome assembly, chromosome: 5	79.208	4.63e-96		NODE_10006_length_789_cov_5.224796	Nymphalis polychloros genome assembly, chromosome: 23	97.778	6.83e-10		NODE_10007_length_785_cov_7.806849	Bombus pascuorum genome assembly, chromosome: 15	89.583	8.42e-39		NODE_10010_length_757_cov_2.696581	PREDICTED: Ceratina calcarata solute carrier family 22 member 21-like (LOC108622923), transcript variant X2, mRNA	94.118	1.78e-25		NODE_10013_length_776_cov_3.705964	PREDICTED: Ceratina calcarata trichohyalin (LOC108628484), transcript variant X6, mRNA	91.908	2.25e-59		NODE_10008_length_783_cov_6.204670	PREDICTED: Ceratina calcarata U11/U12 small nuclear ribonucleoprotein 48 kDa protein-like (LOC108631095), mRNA	88.757	8.28e-49		NODE_10007_length_773_cov_4.132312	Hermetia illucens genome assembly, chromosome: 7	98.361	2.8e-83		NODE_10007_length_767_cov_3.693820	Bombus hortorum genome assembly, chromosome: 6	81.429	2.25e-49		NODE_10004_length_813_cov_4.916887	Lymantria monacha genome assembly, chromosome: 1	80.61	1.05e-87
NODE_10010_length_788_cov_4.245566	Bombus campestris genome assembly, chromosome: 4	86.765	1e-97		NODE_1001_length_2344_cov_8.471822	PREDICTED: Ceratina calcarata cholinesterase 1-like (LOC108625862), mRNA	81.951	1.21e-36		NODE_10007_length_789_cov_5.102180	Euproctis similis genome assembly, chromosome: 18	93.333	1.86e-25		NODE_10009_length_785_cov_7.049315	PREDICTED: Ceratina calcarata arylsulfatase B-like (LOC108626707), mRNA	92.342	1.32e-81		NODE_10011_length_756_cov_13.296719	PREDICTED: Cyphomyrmex costatus uncharacterized protein K02A2.6-like (LOC108774506), mRNA	78.286	1.79e-20		NODE_10014_length_775_cov_46.268056	Felis catus Senzu DNA, chromosome: E3, American Shorthair breed	100	0.041		NODE_10009_length_783_cov_6.093407	Hedya salicella genome assembly, chromosome: 2	100	0.011		NODE_1001_length_2363_cov_4.924610	PREDICTED: Ceratina calcarata ets DNA-binding protein pokkuri (LOC108628365), transcript variant X4, mRNA	90.411	8.95e-73		NODE_10008_length_767_cov_3.359551	PREDICTED: Ceratina calcarata uncharacterized LOC108626400 (LOC108626400), transcript variant X2, mRNA	85.734	0		NODE_10005_length_813_cov_4.729551	PREDICTED: Ceratina calcarata brefeldin A-inhibited guanine nucleotide-exchange protein 3 (LOC108622261), transcript variant X1, mRNA	91.388	1.08e-72
NODE_10013_length_788_cov_3.477490	PREDICTED: Ceratina calcarata T-box transcription factor TBX20-like (LOC108624865), partial mRNA	93.311	2.72e-118		NODE_10011_length_780_cov_8.786207	Pieris brassicae genome assembly, chromosome: 8	100	1.44e-16		NODE_10008_length_789_cov_5.009537	Bombus hortorum genome assembly, chromosome: 15	77.512	3.86e-52		NODE_10010_length_785_cov_6.541096	PREDICTED: Ooceraea biroi uncharacterized LOC105277941 (LOC105277941), mRNA	85.802	3.03e-38		NODE_10014_length_756_cov_5.101284	Bombus campestris genome assembly, chromosome: 19	81.792	4.7e-61		NODE_10018_length_775_cov_6.663889	Danio kyathit genome assembly, chromosome: 9	100	0.003		NODE_1001_length_2413_cov_6.243427	Bombus pascuorum genome assembly, chromosome: 7	90.244	9.88e-18		NODE_10010_length_773_cov_3.324513	Tinea trinotella genome assembly, chromosome: 18	100	0.041		NODE_1001_length_2356_cov_6.980443	Bombus pascuorum genome assembly, chromosome: 1	89.344	2.04e-29		NODE_10006_length_813_cov_3.701847	PREDICTED: Nasonia vitripennis E3 ubiquitin-protein ligase Rnf220 (LOC100123438), transcript variant X2, mRNA	94.872	7.1e-05
NODE_10014_length_788_cov_3.028649	Bombus campestris genome assembly, chromosome: 16	85.161	1.1e-32		NODE_10012_length_780_cov_8.462069	Bombus pascuorum genome assembly, chromosome: 1	88.148	6.51e-35		NODE_10009_length_789_cov_4.534060	PREDICTED: Ceratina calcarata carbonic anhydrase (LOC108632012), mRNA	92.623	2.35e-39		NODE_10013_length_785_cov_6.194521	PREDICTED: Apis cerana transmembrane protease serine 9-like (LOC108004286), mRNA	78.333	6.46e-45		NODE_10016_length_756_cov_4.302425	PREDICTED: Ceratina calcarata esterase E4-like (LOC108623562), partial mRNA	82.034	4.7e-61		NODE_1002_length_2431_cov_5.734428	Bombus pascuorum genome assembly, chromosome: 15	93.878	2.81e-08		NODE_10012_length_783_cov_5.629121	PREDICTED: Eufriesea mexicana uncharacterized LOC108547056 (LOC108547056), mRNA	77.561	4.02e-17		NODE_10012_length_773_cov_3.015320	Bombus pascuorum genome assembly, chromosome: 8	81.193	2.32e-34		NODE_10011_length_766_cov_13.691983	PREDICTED: Anopheles albimanus 5S ribosomal RNA (LOC118462085), rRNA	90.698	5.04e-21		NODE_10008_length_813_cov_3.027704	Bombus campestris genome assembly, chromosome: 1	86.321	8.55e-54
NODE_10016_length_787_cov_12.300546	Bombus pascuorum genome assembly, chromosome: 5	78.305	3.96e-32		NODE_10013_length_780_cov_8.097931	Bombus campestris genome assembly, chromosome: 6	90.698	0.003		NODE_10011_length_789_cov_4.269755	Bombus pascuorum genome assembly, chromosome: 7	79.537	3.94e-37		NODE_10014_length_785_cov_5.476712	PREDICTED: Ceratina calcarata uncharacterized LOC108632975 (LOC108632975), mRNA	95.098	6.56e-35		NODE_10017_length_756_cov_4.088445	Bombus pascuorum genome assembly, chromosome: 13	84.581	6.17e-50		NODE_10020_length_775_cov_5.266667	Bombus pascuorum genome assembly, chromosome: 2	89.623	5.07e-26		NODE_10015_length_783_cov_4.939560	Bombus pascuorum genome assembly, chromosome: 11	84.211	1.13e-07		NODE_10013_length_773_cov_2.430362	Bombus pascuorum genome assembly, chromosome: 1	92.398	2.9e-58		NODE_10014_length_766_cov_6.151899	Bombus hortorum genome assembly, chromosome: 2	73.89	3.9e-22		NODE_1001_length_2576_cov_8.617612	PREDICTED: Ceratina calcarata uncharacterized LOC113464885 (LOC113464885), ncRNA	100	2.18e-49
NODE_1002_length_2425_cov_3.837131	Bombus campestris genome assembly, chromosome: 15	97.973	2.59e-63		NODE_10015_length_780_cov_7.376552	PREDICTED: Ceratina calcarata asparagine-rich protein-like (LOC108624687), mRNA	88.14	3.47e-117		NODE_10012_length_789_cov_3.970027	PREDICTED: Orussus abietinus dynamin (LOC105702606), transcript variant X8, mRNA	78.571	3.09e-28		NODE_10017_length_785_cov_3.971233	PREDICTED: Bactrocera tryoni ribosomal protein S6 kinase beta-2 (LOC120779149), transcript variant X1, mRNA	91.86	1.11e-22		NODE_10019_length_756_cov_3.378031	Bombus campestris genome assembly, chromosome: 10	83.516	1.4e-11		NODE_10025_length_775_cov_3.866667	Mellicta athalia genome assembly, chromosome: 7	96.875	0.011		NODE_10016_length_783_cov_4.337912	PREDICTED: Pan paniscus zinc finger protein 681 (ZNF681), mRNA	100	0.041		NODE_10016_length_772_cov_10.157601	Monilinia vaccinii-corymbosi strain RL-1 chromosome 9	97.143	0.000242		NODE_10017_length_766_cov_4.759494	PREDICTED: Apis mellifera uncharacterized LOC102656534 (LOC102656534), transcript variant X2, ncRNA	90.909	8.56e-09		NODE_10012_length_812_cov_7.340819	Bombus pascuorum genome assembly, chromosome: 9	85.837	1.1e-57
NODE_10022_length_787_cov_5.650273	PREDICTED: Ceratina calcarata uncharacterized LOC108631507 (LOC108631507), transcript variant X2, mRNA	83.648	4.57e-111		NODE_10016_length_780_cov_7.343448	PREDICTED: Ceratina calcarata uncharacterized LOC113465225 (LOC113465225), transcript variant X2, ncRNA	91.903	7.79e-89		NODE_10013_length_789_cov_3.919619	Bombus hortorum genome assembly, chromosome: 5	86.385	8.29e-54		NODE_10018_length_785_cov_3.852055	Bombus pascuorum genome assembly, chromosome: 6	82.609	6.19e-75		NODE_1002_length_2333_cov_5.263389	PREDICTED: Ceratina calcarata uncharacterized LOC108622829 (LOC108622829), mRNA	90.132	1.53e-45		NODE_10027_length_775_cov_3.572222	PREDICTED: Ceratina calcarata uncharacterized LOC108631161 (LOC108631161), mRNA	88.924	0		NODE_10017_length_783_cov_4.229396	PREDICTED: Ceratina calcarata alpha-tocopherol transfer protein-like (LOC108629620), transcript variant X3, mRNA	81.894	1.33e-76		NODE_10018_length_772_cov_7.708508	Pieris brassicae genome assembly, chromosome: 5	100	3.96e-17		NODE_10018_length_766_cov_4.495077	Arthrobacter sp. 11W110_air genome assembly PRJEB5507_assembly_1, scaffold CONTIG000001	89.13	0.000862		NODE_10013_length_812_cov_6.410832	Bombus campestris genome assembly, chromosome: 7	78.873	8.79e-34
NODE_10023_length_787_cov_5.642077	PREDICTED: Ceratina calcarata ras-like protein family member 10B (LOC108631514), mRNA	78.453	1.45e-16		NODE_1002_length_2344_cov_7.680647	Bombus pascuorum genome assembly, chromosome: 1	92	3.5e-07		NODE_10015_length_789_cov_3.769755	Bombus pascuorum genome assembly, chromosome: 8	91.892	3.97e-32		NODE_10019_length_785_cov_3.128767	Bombus pascuorum genome assembly, chromosome: 13	85.938	2.39e-24		NODE_10021_length_756_cov_3.148359	Bombus pascuorum genome assembly, chromosome: 1	82.15	4.44e-101		NODE_10028_length_775_cov_2.420833	Bombus campestris genome assembly, chromosome: 16	91.453	2.33e-34		NODE_1002_length_2413_cov_5.625106	PREDICTED: Ceratina calcarata homeobox protein caupolican-like (LOC108628436), mRNA	93.673	0		NODE_10019_length_772_cov_6.825662	PREDICTED: Ceratina calcarata alpha-tocopherol transfer protein-like (LOC108631525), transcript variant X1, mRNA	88.701	6.31e-50		NODE_10019_length_766_cov_4.447257	PREDICTED: Ceratina calcarata uncharacterized LOC108628426 (LOC108628426), transcript variant X2, mRNA	92.466	4.44e-111		NODE_10015_length_812_cov_5.648613	Bombus pascuorum genome assembly, chromosome: 17	77.027	3.23e-18
NODE_10024_length_787_cov_5.150273	PREDICTED: Bicyclus anynana mediator of RNA polymerase II transcription subunit 13 (LOC112050883), mRNA	96.774	0.041		NODE_10022_length_780_cov_5.310345	Phalera bucephala genome assembly, chromosome: 2	96.875	0.011		NODE_10016_length_789_cov_3.615804	Bombus hortorum genome assembly, chromosome: 5	84.746	5.09e-36		NODE_1002_length_2379_cov_4.061532	Bombus campestris genome assembly, chromosome: 9	97.902	5.5e-60		NODE_10022_length_755_cov_41.085714	Pieris napi genome assembly, chromosome: 20	90.769	1.08e-12		NODE_1003_length_2431_cov_5.164141	Bombus pascuorum genome assembly, chromosome: 9	95.349	1.31e-06		NODE_10021_length_783_cov_3.605769	PREDICTED: Apis dorsata uncharacterized LOC102675212 (LOC102675212), transcript variant X1, ncRNA	88.398	4.95e-51		NODE_10022_length_772_cov_6.331939	PREDICTED: Orussus abietinus abhydrolase domain-containing protein 2 (LOC105702917), transcript variant X1, mRNA	100	2.4e-09		NODE_1002_length_2356_cov_4.638418	PREDICTED: Ceratina calcarata Krueppel-like factor 6 (LOC108632202), mRNA	82.759	2.04e-29		NODE_10016_length_812_cov_5.085865	Bombus hortorum genome assembly, chromosome: 10	93.75	1.04e-92
NODE_1003_length_2424_cov_21.724778	Bombus hortorum genome assembly, chromosome: 11	81.829	0		NODE_10027_length_779_cov_7.350829	PREDICTED: Ceratina calcarata zinc finger protein 177-like (LOC108632085), mRNA	84.728	0		NODE_10018_length_788_cov_14.091405	Cosmia trapezina genome assembly, chromosome: 26	92.105	0.011		NODE_10020_length_785_cov_2.032877	Bombus pascuorum genome assembly, chromosome: 13	89.595	3.84e-52		NODE_10027_length_755_cov_3.475714	Bombus pascuorum genome assembly, chromosome: 1	94.231	1.81e-10		NODE_10030_length_774_cov_6.977747	Bombus pascuorum genome assembly, chromosome: 2	100	3.11e-08		NODE_10023_length_782_cov_20.656121	PREDICTED: Osmia bicornis bicornis uncharacterized LOC114880375 (LOC114880375), mRNA	84.672	3.96e-27		NODE_10028_length_772_cov_4.490934	Bombus pascuorum genome assembly, chromosome: 12	89.13	1.83e-20		NODE_10020_length_766_cov_4.265823	Bombus hortorum genome assembly, chromosome: 12	82.955	8.56e-09		NODE_10017_length_812_cov_4.689564	Bombus pascuorum genome assembly, chromosome: 9	98.148	2.51e-14
NODE_10033_length_786_cov_10.128591	Bombus pascuorum genome assembly, chromosome: 2	91.667	5.26e-11		NODE_10029_length_779_cov_6.773481	PREDICTED: Ceratina calcarata piggyBac transposable element-derived protein 4-like (LOC108622413), transcript variant X3, mRNA	86.111	6.74e-10		NODE_10019_length_788_cov_8.225102	Bombus campestris genome assembly, chromosome: 4	85.345	4.02e-22		NODE_10021_length_785_cov_1.910959	Sphaeramia orbicularis genome assembly, chromosome: 13	100	0.041		NODE_10033_length_754_cov_11.665236	PREDICTED: Ceratina calcarata uncharacterized LOC113464324 (LOC113464324), mRNA	87.342	1.08e-12		NODE_10036_length_774_cov_4.659249	Bombus pascuorum genome assembly, chromosome: 11	91.743	5.03e-31		NODE_10026_length_782_cov_5.339752	PREDICTED: Ceratina calcarata uncharacterized LOC108628421 (LOC108628421), transcript variant X4, mRNA	86.066	6.26e-65		NODE_1003_length_2361_cov_5.539029	Bombus pascuorum genome assembly, chromosome: 2	87.671	1.22e-36		NODE_10021_length_766_cov_3.295359	Bombus hortorum genome assembly, chromosome: 11	80.44	2.79e-78		NODE_10019_length_811_cov_9.907407	PREDICTED: Dinoponera quadriceps odorant receptor 4-like (LOC106744624), mRNA	100	1.97e-05
NODE_10035_length_786_cov_6.872777	TPA_inf: Parasteatoda tepidariorum Pt1cad gene for Pt1-cadherin, complete cds	82.979	1.11e-22		NODE_1003_length_2344_cov_6.981215	Bombus pascuorum genome assembly, chromosome: 2	79.375	4.46e-16		NODE_1002_length_2408_cov_5.804930	Bombus pascuorum genome assembly, chromosome: 5	76.081	1.59e-40		NODE_10022_length_784_cov_25.454047	Hedya salicella genome assembly, chromosome: 3	80.347	2.39e-24		NODE_10037_length_754_cov_4.908441	Bombus pascuorum genome assembly, chromosome: 11	86.702	7.96e-49		NODE_10037_length_774_cov_4.650904	Bombus pascuorum genome assembly, chromosome: 6	95.918	2.9e-58		NODE_10028_length_782_cov_4.577717	PREDICTED: Ceratina calcarata receptor expression-enhancing protein 5-like (LOC108632065), transcript variant X2, mRNA	82.083	1.07e-47		NODE_10030_length_772_cov_3.666667	PREDICTED: Ceratina calcarata uncharacterized LOC108627415 (LOC108627415), mRNA	81.471	4.71e-76		NODE_10023_length_765_cov_34.949296	PREDICTED: Ooceraea biroi uncharacterized LOC113562363 (LOC113562363), mRNA	94.737	0.000239		NODE_10023_length_811_cov_7.220899	PREDICTED: Ceratina calcarata dynein heavy chain 5, axonemal (LOC108629981), mRNA	87.572	3.67e-107
NODE_10036_length_786_cov_6.500684	Bombus hortorum genome assembly, chromosome: 3	100	0.041		NODE_10030_length_779_cov_6.575967	PREDICTED: Ceratina calcarata glucose transporter type 1 (LOC108624626), transcript variant X14, mRNA	98.765	2.86e-73		NODE_10022_length_788_cov_5.694407	Vespula vulgaris genome assembly, chromosome: 3	84.058	1.48e-06		NODE_10027_length_784_cov_10.370370	Bombus pascuorum genome assembly, chromosome: 1	87.166	1.39e-46		NODE_10038_length_754_cov_4.828326	PREDICTED: Ceratina calcarata hydrocephalus-inducing protein homolog (LOC113464449), mRNA	94.118	2.17e-64		NODE_10040_length_774_cov_3.585535	Bombus campestris genome assembly, chromosome: 10	89.179	6.02e-85		NODE_10029_length_782_cov_4.502063	PREDICTED: Ceratina calcarata uncharacterized LOC113464500 (LOC113464500), transcript variant X5, mRNA	83.31	3.25e-167		NODE_10032_length_772_cov_3.193863	Bombus pascuorum genome assembly, chromosome: 2	77.015	1.08e-32		NODE_10028_length_765_cov_6.967606	PREDICTED: Vollenhovia emeryi uncharacterized LOC105556350 (LOC105556350), mRNA	94.444	5.11e-11		NODE_10026_length_811_cov_5.653439	PREDICTED: Ceratina calcarata ER membrane protein complex subunit 1 (LOC108628201), transcript variant X2, mRNA	94.444	2.96e-78
NODE_10038_length_786_cov_5.842681	Bombus pascuorum genome assembly, chromosome: 13	90.972	2.33e-44		NODE_10034_length_779_cov_5.661602	Mamestra brassicae genome assembly, chromosome: Z	100	0.000244		NODE_10026_length_788_cov_4.474761	PREDICTED: Ceratina calcarata arylsulfatase B-like (LOC108626707), mRNA	91.892	6.18e-80		NODE_10029_length_784_cov_7.384088	PREDICTED: Dinoponera quadriceps phospholipase D1 (LOC106747092), mRNA	90.816	1.85e-25		NODE_1004_length_2331_cov_4.919596	Bombus pascuorum genome assembly, chromosome: 1	84.337	1.21e-31		NODE_10041_length_774_cov_3.556328	Bombus pascuorum genome assembly, chromosome: 3	87	3.07e-18		NODE_1003_length_2412_cov_23.163768	Pieris brassicae genome assembly, chromosome: 7	98.276	3.13e-107		NODE_10033_length_772_cov_3.179916	Bombus pascuorum genome assembly, chromosome: 2	88.737	3.56e-92		NODE_10030_length_765_cov_6.356338	Nymphalis polychloros genome assembly, chromosome: 26	90.526	8.37e-24		NODE_10027_length_811_cov_5.191799	Lepeophtheirus salmonis strain IoA-00 genome assembly, chromosome: 14	94.737	0.000255
NODE_10039_length_786_cov_5.722298	Bombus hortorum genome assembly, chromosome: 8	85.833	6.34e-60		NODE_10035_length_779_cov_5.346685	Bombus hortorum genome assembly, chromosome: 15	87.5	3e-38		NODE_10029_length_788_cov_2.455662	PREDICTED: Apis cerana uncharacterized LOC114577039 (LOC114577039), ncRNA	95.122	6.68e-25		NODE_1003_length_2377_cov_8.161068	PREDICTED: Ceratina calcarata homeobox protein Nkx-2.4 (LOC108622514), mRNA	95	3.33e-52		NODE_10040_length_754_cov_3.842632	Bombus hortorum genome assembly, chromosome: 6	81.614	2.9e-38		NODE_10043_length_774_cov_3.201669	PREDICTED: Ceratina calcarata flocculation protein FLO11 (LOC108631478), mRNA	98.462	5.1e-21		NODE_10030_length_782_cov_4.328748	Bombus pascuorum genome assembly, chromosome: 6	92.208	4.94e-51		NODE_10036_length_772_cov_2.411437	Bombus hortorum genome assembly, chromosome: 1	80.962	2.77e-88		NODE_10031_length_765_cov_6.328169	Bombus pascuorum genome assembly, chromosome: 9	88.75	1.82e-15		NODE_10029_length_811_cov_4.919312	Bombus pascuorum genome assembly, chromosome: 2	93.333	1.17e-12
NODE_1004_length_2423_cov_7.098818	Bombus pascuorum genome assembly, chromosome: 5	86.73	2.63e-53		NODE_10038_length_779_cov_4.592541	PREDICTED: Bombus impatiens uncharacterized LOC117152258 (LOC117152258), transcript variant X2, ncRNA	96.97	6.64e-20		NODE_1003_length_2408_cov_4.903102	PREDICTED: Stegodyphus dumicola A-kinase anchor protein 10, mitochondrial-like (LOC118192044), transcript variant X1, mRNA	84.354	0		NODE_10030_length_784_cov_5.397805	Bombus campestris genome assembly, chromosome: 10	95.122	1.85e-25		NODE_10041_length_754_cov_3.692418	Bombus hortorum genome assembly, chromosome: 5	80.769	1.78e-20		NODE_10044_length_774_cov_3.009736	Caloptilia murtfeldtella voucher Cmur AMP deaminase mRNA, partial cds	86.034	8.24e-44		NODE_10032_length_782_cov_3.858322	Bombus hortorum genome assembly, chromosome: 6	98.701	1.1e-27		NODE_10037_length_772_cov_2.295676	Bombus pascuorum genome assembly, chromosome: 2	96.354	1.68e-80		NODE_10032_length_765_cov_5.697183	Mimas tiliae genome assembly, chromosome: 18	100	0.011		NODE_1003_length_2575_cov_8.037698	Bombus pascuorum genome assembly, chromosome: 2	94.286	0.039
NODE_10041_length_786_cov_5.473324	Bombus campestris genome assembly, chromosome: 19	81.792	4.9e-61		NODE_10039_length_779_cov_3.897790	PREDICTED: Ceratina calcarata uncharacterized LOC113464768 (LOC113464768), transcript variant X2, ncRNA	86.378	2.8e-88		NODE_10030_length_788_cov_2.455662	Bombus campestris genome assembly, chromosome: 5	81.651	3.8e-62		NODE_10031_length_784_cov_5.178326	Bombus campestris genome assembly, chromosome: 17	76.847	1.81e-40		NODE_10043_length_754_cov_3.307582	PREDICTED: Ceratina calcarata fatty acyl-CoA reductase wat-like (LOC113464653), mRNA	83.015	3.31e-127		NODE_10046_length_774_cov_1.926287	Bombus pascuorum genome assembly, chromosome: 6	83.732	2.29e-44		NODE_10038_length_781_cov_7.028926	Bombus pascuorum genome assembly, chromosome: 2	84.559	1.84e-25		NODE_10039_length_771_cov_5.951117	Bombus pascuorum genome assembly, chromosome: 9	100	5.19e-06		NODE_10036_length_765_cov_4.743662	PREDICTED: Orussus abietinus piggyBac transposable element-derived protein 4 (LOC105697979), transcript variant X4, mRNA	92.982	1.77e-35		NODE_10030_length_811_cov_4.648148	Bombus pascuorum genome assembly, chromosome: 12	78.545	1.78e-75
NODE_10042_length_786_cov_5.392613	PREDICTED: Ceratina calcarata protein tyrosine phosphatase type IVA 1 (LOC108626128), transcript variant X5, mRNA	74.584	3.81e-57		NODE_1004_length_2344_cov_5.339450	PREDICTED: Bombus terrestris uncharacterized LOC105667202 (LOC105667202), transcript variant X2, ncRNA	98.571	9.53e-23		NODE_10036_length_787_cov_5.741803	PREDICTED: Ceratina calcarata cholinesterase 1-like (LOC108625862), mRNA	81.463	1.83e-35		NODE_10032_length_784_cov_4.932785	PREDICTED: Ceratina calcarata centrosomal protein of 135 kDa (LOC108632763), mRNA	91.438	3.54e-107		NODE_10044_length_754_cov_3.165951	5_Tge_b3v08	100	0.011		NODE_10047_length_773_cov_19.802228	PREDICTED: Megalopta genalis piggyBac transposable element-derived protein 4-like (LOC117221859), mRNA	95.584	0		NODE_10039_length_781_cov_5.582645	Bombus campestris genome assembly, chromosome: 17	81.106	5.04e-36		NODE_1004_length_2360_cov_5.627332	Bombus pascuorum genome assembly, chromosome: 5	89.083	5.38e-70		NODE_10038_length_765_cov_3.598592	Bombus pascuorum genome assembly, chromosome: 9	100	0.04		NODE_10034_length_810_cov_39.385430	PREDICTED: Cephus cinctus nose resistant to fluoxetine protein 6 (LOC107270277), transcript variant X3, mRNA	96	9.84e-133
NODE_10043_length_786_cov_5.329685	Bombus pascuorum genome assembly, chromosome: 9	92.857	3.1e-23		NODE_10040_length_779_cov_3.160221	Bombus pascuorum genome assembly, chromosome: 2	86.567	1.82e-30		NODE_10037_length_787_cov_5.517760	PREDICTED: Copidosoma floridanum flocculation protein FLO11 (LOC106641288), mRNA	86.364	1.12e-22		NODE_10033_length_784_cov_4.908093	PREDICTED: Lactuca sativa uncharacterized LOC111917848 (LOC111917848), mRNA	93.75	3.16e-08		NODE_10046_length_753_cov_6.249284	Bombus pascuorum genome assembly, chromosome: 9	100	5.06e-06		NODE_10048_length_773_cov_9.293872	Bombus pascuorum genome assembly, chromosome: 5	88.5	1.04e-57		NODE_1004_length_2407_cov_5.642007	Bombus hortorum genome assembly, chromosome: 11	91.468	1.88e-104		NODE_10043_length_771_cov_4.667598	Vigna unguiculata cultivar Xiabao 2 chromosome Vu08	94.286	0.04		NODE_10045_length_764_cov_7.441467	PREDICTED: Ceratina calcarata chloride channel protein 2 (LOC108622229), transcript variant X10, mRNA	94.073	0		NODE_10037_length_810_cov_5.785430	Bombus pascuorum genome assembly, chromosome: 4	85.263	3.11e-43
NODE_10045_length_786_cov_4.934337	PREDICTED: Ceratina calcarata uncharacterized LOC113463924 (LOC113463924), partial mRNA	100	0.000246		NODE_10046_length_778_cov_6.102351	Bombus pascuorum genome assembly, chromosome: 14	85.882	4.02e-12		NODE_10038_length_787_cov_4.897541	Bombus pascuorum genome assembly, chromosome: 1	90.459	3.61e-97		NODE_10035_length_784_cov_4.529492	Bombus pascuorum genome assembly, chromosome: 11	85.714	2.22e-74		NODE_10048_length_753_cov_5.383954	PREDICTED: Ceratina calcarata protein slit (LOC108624676), mRNA	95.833	1.38e-21		NODE_1005_length_2426_cov_5.388865	Bombus pascuorum genome assembly, chromosome: 8	90.667	1.66e-15		NODE_10044_length_781_cov_4.312672	Bombus hortorum genome assembly, chromosome: 14	78.125	6.47e-40		NODE_1005_length_2360_cov_4.734490	Achaearanea tepidariorum At.sna mRNA for snail, complete cds	97.561	3.52e-07		NODE_10046_length_764_cov_7.046544	PREDICTED: Ceratina calcarata tensin-1 (LOC108632164), transcript variant X2, mRNA	97.479	1.04e-47		NODE_10038_length_810_cov_5.507285	Bombus pascuorum genome assembly, chromosome: 9	100	0.043
NODE_10046_length_786_cov_4.812585	Vespula vulgaris genome assembly, chromosome: 3	89.041	3.14e-13		NODE_10049_length_778_cov_5.484094	PREDICTED: Ceratina calcarata uncharacterized LOC108629176 (LOC108629176), mRNA	83.755	0		NODE_10039_length_787_cov_4.812842	PREDICTED: Ceratina calcarata ubiquitin thioesterase otubain-like (LOC108625050), mRNA	89.894	1.06e-57		NODE_10036_length_784_cov_4.048011	Bombus campestris genome assembly, chromosome: 13	89.071	1.38e-51		NODE_10049_length_753_cov_4.829513	PREDICTED: Bombus vosnesenskii uncharacterized LOC117232975 (LOC117232975), transcript variant X1, ncRNA	94.944	7.73e-69		NODE_10054_length_773_cov_5.590529	PREDICTED: Ceratina calcarata MIP18 family protein galla-2 (LOC108622721), mRNA	84.884	7.45e-114		NODE_10045_length_781_cov_4.203857	Chrysoperla carnea genome assembly, chromosome: 5	92.647	5.19e-16		NODE_10053_length_771_cov_2.527933	Bombus hortorum genome assembly, chromosome: 12	83.237	2.99e-33		NODE_10048_length_764_cov_6.276446	PREDICTED: Ceratosolen solmsi marchali band 7 protein AGAP004871 (LOC105360773), mRNA	81.553	1.06e-37		NODE_10039_length_810_cov_2.978808	Bombus pascuorum genome assembly, chromosome: 4	82.67	8.28e-74
NODE_10048_length_786_cov_4.451436	Bombus campestris genome assembly, chromosome: 15	82.5	5.07e-36		NODE_1005_length_2341_cov_6.819773	Bombus pascuorum genome assembly, chromosome: 12	86.184	2.61e-33		NODE_1004_length_2408_cov_2.881003	Ligustrum quihoui mitochondrion, complete genome	89.855	0		NODE_10037_length_784_cov_3.847737	Bombus hortorum genome assembly, chromosome: 8	83.562	2.26e-64		NODE_1005_length_2330_cov_6.128791	Bombus pascuorum genome assembly, chromosome: 8	97.5	9.14e-48		NODE_10057_length_773_cov_4.760446	PREDICTED: Polistes dominula protein EMSY (LOC107072749), transcript variant X3, misc_RNA	94.872	3.04e-23		NODE_10047_length_781_cov_2.705234	PREDICTED: Ceratina calcarata ras-related protein Rap-1 (LOC108626271), mRNA	88.889	1.27e-106		NODE_10054_length_771_cov_2.445531	PREDICTED: Aegilops tauschii subsp. strangulata uncharacterized LOC109738567 (LOC109738567), mRNA	100	0.04		NODE_10049_length_764_cov_5.909732	PREDICTED: Harpegnathos saltator piggyBac transposable element-derived protein 4-like (LOC112588679), mRNA	94.059	1.07e-32		NODE_1004_length_2575_cov_7.095635	Bombus pascuorum genome assembly, chromosome: 1	89.13	6.31e-20
NODE_10049_length_786_cov_4.400821	Bombus pascuorum genome assembly, chromosome: 8	90.741	1.14e-07		NODE_10051_length_778_cov_3.781466	Bombus hortorum genome assembly, chromosome: 9	90.709	2.57e-148		NODE_10040_length_787_cov_4.703552	PREDICTED: Papilio xuthus transcription factor Sp9-like (LOC106128568), transcript variant X5, mRNA	94.545	4.07e-12		NODE_10039_length_784_cov_3.689986	Bombus campestris genome assembly, chromosome: 1	95	1.9e-05		NODE_10050_length_753_cov_4.684814	Bombus pascuorum genome assembly, chromosome: 15	82.317	6.36e-25		NODE_1006_length_2426_cov_4.166175	Bombus pascuorum genome assembly, chromosome: 10	97.368	3.26e-82		NODE_10048_length_781_cov_2.355372	Bombus pascuorum genome assembly, chromosome: 6	100	0.041		NODE_10058_length_770_cov_4.560839	Solanum lycopersicum cultivar I-3 chromosome 5	100	0.011		NODE_1005_length_2354_cov_7.203132	Bombus campestris genome assembly, chromosome: 16	87.313	4.39e-31		NODE_10040_length_810_cov_2.631788	Bombus pascuorum genome assembly, chromosome: 1	90.698	2.37e-54
NODE_1005_length_2413_cov_7.844360	Bombus pascuorum genome assembly, chromosome: 9	90.909	9.61e-38		NODE_10053_length_778_cov_2.820194	Bombus hortorum genome assembly, chromosome: 11	83.946	7.99e-69		NODE_10041_length_787_cov_4.688525	PREDICTED: Ceratina calcarata E3 ubiquitin-protein ligase ZNRF2 (LOC108627406), transcript variant X3, misc_RNA	93.878	5.12e-31		NODE_1004_length_2377_cov_6.377261	PREDICTED: Ceratina calcarata fibroblast growth factor receptor homolog 1-like (LOC108632478), mRNA	96.35	7.16e-54		NODE_10051_length_753_cov_4.489971	Lymantria monacha genome assembly, chromosome: 11	91.228	1.36e-31		NODE_10061_length_773_cov_3.412256	Bombus hortorum genome assembly, chromosome: 11	85.015	2.18e-79		NODE_1005_length_2406_cov_7.211399	Vanessa atalanta genome assembly, chromosome: 20	100	0.13		NODE_1006_length_2359_cov_7.440538	Bombus pascuorum genome assembly, chromosome: 9	93.333	4.31e-46		NODE_10051_length_764_cov_5.755994	PREDICTED: Ceratina calcarata poly(A)-specific ribonuclease PARN-like (LOC108624607), transcript variant X5, mRNA	81.017	3.7e-57		NODE_10041_length_809_cov_9.133952	PREDICTED: Ceratina calcarata cytohesin-1 (LOC108629678), transcript variant X2, mRNA	92.751	0
NODE_10051_length_786_cov_3.815321	Bombus campestris genome assembly, chromosome: 24	83.125	2.25e-69		NODE_10055_length_777_cov_7.939058	Bombus pascuorum genome assembly, chromosome: 1	84.188	2.93e-53		NODE_10042_length_787_cov_3.658470	Bombus campestris genome assembly, chromosome: 11	96.429	8.75e-14		NODE_10041_length_784_cov_2.960219	Bombus pascuorum genome assembly, chromosome: 12	92.754	1.72e-75		NODE_10054_length_753_cov_4.000000	PREDICTED: Ceratina calcarata actin cytoskeleton-regulatory complex protein pan1-like (LOC108628168), mRNA	82.327	3.47e-92		NODE_10062_length_773_cov_3.091922	Bombus pascuorum genome assembly, chromosome: 8	93.056	3.97e-17		NODE_10057_length_780_cov_5.035862	Bombus pascuorum genome assembly, chromosome: 7	78.515	6.37e-50		NODE_10060_length_770_cov_4.096503	PREDICTED: Nasonia vitripennis uncharacterized LOC100679656 (LOC100679656), transcript variant X7, mRNA	83.969	3.03e-23		NODE_10053_length_764_cov_5.517630	Bombus hortorum genome assembly, chromosome: 2	83.117	1.35e-46		NODE_10043_length_809_cov_7.770557	PREDICTED: Ceratina calcarata uncharacterized LOC113463915 (LOC113463915), ncRNA	92.235	1.21e-166
NODE_10052_length_786_cov_3.666211	Bombus pascuorum genome assembly, chromosome: 12	100	5.26e-11		NODE_10056_length_777_cov_6.421053	Pipistrellus pipistrellus genome assembly, chromosome: 6	97.5	4.04e-07		NODE_10043_length_787_cov_3.632514	PREDICTED: Ceratina calcarata discoidin domain-containing receptor 2-like (LOC108626507), transcript variant X2, mRNA	94.326	1.38e-51		NODE_10048_length_783_cov_5.733516	Bombus pascuorum genome assembly, chromosome: 2	93.548	2.42e-14		NODE_10055_length_753_cov_3.998567	Bombus hortorum genome assembly, chromosome: 13	89.474	7.78e-64		NODE_10063_length_773_cov_2.967967	PREDICTED: Megachile rotundata glycine, alanine and asparagine-rich protein-like (LOC105663318), mRNA	94.898	3.88e-32		NODE_10058_length_780_cov_4.908966	Bombus pascuorum genome assembly, chromosome: 9	90.323	1.88e-10		NODE_10061_length_770_cov_3.461538	Bombus campestris genome assembly, chromosome: 7	95.238	1.44e-06		NODE_10054_length_764_cov_5.403385	Bombus hortorum genome assembly, chromosome: 4	95	1.85e-05		NODE_10044_length_809_cov_7.712202	Bombus pascuorum genome assembly, chromosome: 4	83.333	1.12e-37
NODE_10055_length_786_cov_3.363885	Bombus hortorum genome assembly, chromosome: 1	89.071	1.07e-52		NODE_10058_length_777_cov_6.148199	PREDICTED: Ceratina calcarata uncharacterized LOC113463858 (LOC113463858), ncRNA	76.506	2.33e-34		NODE_10045_length_787_cov_3.435792	PREDICTED: Denticeps clupeoides E3 ubiquitin-protein ligase RNF34-like (LOC114787041), transcript variant X4, mRNA	91.837	1.47e-06		NODE_10049_length_783_cov_5.508242	PREDICTED: Vollenhovia emeryi uncharacterized LOC105566782 (LOC105566782), mRNA	84	1.77e-55		NODE_10056_length_753_cov_3.445559	Bombus pascuorum genome assembly, chromosome: 11	86.149	3.54e-77		NODE_10065_length_772_cov_19.684798	Thyatira batis genome assembly, chromosome: 19	71.799	8.33e-34		NODE_1006_length_2406_cov_6.409188	Bombus campestris genome assembly, chromosome: 21	88.71	1.51e-75		NODE_10062_length_770_cov_3.285315	PREDICTED: Ceratina calcarata gamma-aminobutyric acid type B receptor subunit 2 (LOC108631949), transcript variant X6, mRNA	93.182	1.86e-05		NODE_10057_length_764_cov_4.102962	Plectropomus leopardus DNA, chromosome 9, nearly complete sequence	96.875	0.011		NODE_10045_length_809_cov_6.777188	PREDICTED: Ceratina calcarata uncharacterized LOC113465225 (LOC113465225), transcript variant X2, ncRNA	91.903	8.1e-89
NODE_10057_length_786_cov_3.005472	PREDICTED: Ceratina calcarata homeotic protein empty spiracles-like (LOC108623819), mRNA	95.181	2.61e-143		NODE_1006_length_2341_cov_5.502187	Bombus hortorum genome assembly, chromosome: 1	84.906	3.37e-32		NODE_10048_length_787_cov_2.912568	PREDICTED: Ceratina calcarata myeloid zinc finger 1-like (LOC108626052), transcript variant X3, mRNA	82.668	0		NODE_1005_length_2376_cov_6.682034	Bombus pascuorum genome assembly, chromosome: 1	77.612	2.56e-58		NODE_10057_length_753_cov_3.242120	Bombus pascuorum genome assembly, chromosome: 15	76.211	6.19e-45		NODE_10067_length_772_cov_6.785216	Bombus hortorum genome assembly, chromosome: 9	82.243	1.43e-11		NODE_10061_length_780_cov_4.554483	PREDICTED: Ceratina calcarata nephrin-like (LOC108627074), transcript variant X6, mRNA	91.453	6.51e-35		NODE_10063_length_770_cov_2.247552	Bombus pascuorum genome assembly, chromosome: 2	89.362	0.003		NODE_1006_length_2354_cov_5.202697	Bombus campestris genome assembly, chromosome: 14	81.423	1.55e-45		NODE_10046_length_809_cov_6.598143	Bombus pascuorum genome assembly, chromosome: 3	92.5	0.003
NODE_10058_length_786_cov_2.666211	Ovis canadensis canadensis isolate 43U chromosome 26 sequence	100	0.011		NODE_10060_length_777_cov_4.941828	Bombus campestris genome assembly, chromosome: 6	89.328	2.19e-79		NODE_10050_length_786_cov_5.247606	Bombus pascuorum genome assembly, chromosome: 13	92.188	6.52e-40		NODE_10051_length_783_cov_4.587912	Bombus pascuorum genome assembly, chromosome: 13	96.552	1.87e-15		NODE_10059_length_752_cov_12.427547	Syritta pipiens genome assembly, chromosome: 2	90.361	8.28e-19		NODE_10069_length_772_cov_6.369596	PREDICTED: Orussus abietinus uncharacterized LOC105703686 (LOC105703686), transcript variant X2, mRNA	83.092	2.11e-99		NODE_10062_length_780_cov_4.489655	Bombus campestris genome assembly, chromosome: 10	83.333	1.11e-17		NODE_10064_length_770_cov_2.194406	Ehretia acuminata voucher FLAS:M.J. Moore 317 cytochrome b6 protein (petB) gene, complete cds; chloroplast	95	0		NODE_10061_length_764_cov_3.390691	PREDICTED: Ceratina calcarata centrosomal protein of 135 kDa (LOC108632763), mRNA	97.183	1.08e-22		NODE_10047_length_809_cov_6.175066	PREDICTED: Ceratina calcarata NADH dehydrogenase [ubiquinone] 1 beta subcomplex subunit 9 (LOC108624614), mRNA	80.893	8.21e-79
NODE_1006_length_2411_cov_5.108234	PREDICTED: Orussus abietinus abhydrolase domain-containing protein 2 (LOC105702917), transcript variant X1, mRNA	98.039	9.94e-13		NODE_10062_length_776_cov_25.644938	PREDICTED: Megalopta genalis piggyBac transposable element-derived protein 4-like (LOC117221859), mRNA	95.704	0		NODE_10051_length_786_cov_4.900137	Bombus campestris genome assembly, chromosome: 6	89.764	1.83e-35		NODE_10054_length_783_cov_3.755495	Bombus pascuorum genome assembly, chromosome: 5	93.407	5.13e-26		NODE_10060_length_752_cov_7.923960	Lymantria monacha genome assembly, chromosome: 16	100	0.011		NODE_10070_length_772_cov_5.532775	PREDICTED: Ceratina calcarata neuroendocrine convertase 2 (LOC108627030), mRNA	96.104	2.35e-24		NODE_10066_length_780_cov_2.968276	Bombus pascuorum genome assembly, chromosome: 3	77.401	3.09e-18		NODE_10067_length_769_cov_5.586835	PREDICTED: Ceratina calcarata filamin-A (LOC108628359), transcript variant X5, mRNA	85.484	7.73e-84		NODE_10064_length_763_cov_8.409605	Bombus pascuorum genome assembly, chromosome: 1	88.038	1.03e-57		NODE_10048_length_809_cov_6.155172	PREDICTED: Ceratina calcarata DNA-directed RNA polymerase III subunit RPC1 (LOC108624974), transcript variant X4, mRNA	90.282	3.64e-112
NODE_10063_length_785_cov_8.945205	Bombus pascuorum genome assembly, chromosome: 4	96.667	1.45e-16		NODE_10063_length_776_cov_21.794730	PREDICTED: Ceratina calcarata uncharacterized LOC113464190 (LOC113464190), ncRNA	87.838	4.01e-12		NODE_10053_length_786_cov_4.388509	PREDICTED: Ceratina calcarata tensin-1 (LOC108632164), transcript variant X2, mRNA	98.837	1.1e-32		NODE_10056_length_783_cov_3.710165	Bombus pascuorum genome assembly, chromosome: 1	84.277	8.52e-29		NODE_10065_length_752_cov_5.084648	Bombus pascuorum genome assembly, chromosome: 6	92	3.91e-07		NODE_10071_length_772_cov_5.207810	Vespula vulgaris genome assembly, chromosome: 2	100	6.72e-05		NODE_10069_length_779_cov_8.635359	Bombus hortorum genome assembly, chromosome: 1	75.214	1.1e-27		NODE_10069_length_769_cov_4.885154	PREDICTED: Ceratina calcarata diphosphomevalonate decarboxylase (LOC108628051), mRNA	90.179	6.46e-30		NODE_10065_length_763_cov_7.717514	Kageneckia oblonga voucher 10358 chloroplast, complete genome	100	0.04		NODE_1005_length_2574_cov_10.501786	PREDICTED: Ceratina calcarata microtubule-associated protein futsch-like (LOC108632734), transcript variant X3, mRNA	87.336	2.13e-64
NODE_10064_length_785_cov_6.042466	Limenitis camilla genome assembly, chromosome: 7	100	0.011		NODE_10065_length_776_cov_8.557559	PREDICTED: Pseudomyrmex gracilis chloride channel protein 2 (LOC109852045), transcript variant X4, mRNA	79.252	6.39e-45		NODE_10055_length_786_cov_4.093023	Bombus pascuorum genome assembly, chromosome: 12	95.455	4.09e-07		NODE_10059_length_783_cov_3.031593	Nymphalis polychloros genome assembly, chromosome: 14	91.489	1.9e-05		NODE_10069_length_752_cov_4.381636	Bombus pascuorum genome assembly, chromosome: 2	89.806	1.01e-62		NODE_10077_length_772_cov_3.184100	Bombus hortorum genome assembly, chromosome: 1	84.155	3.72e-62		NODE_1007_length_2405_cov_6.189787	Bombus hortorum genome assembly, chromosome: 11	78.964	5.72e-40		NODE_1007_length_2359_cov_6.144097	Bombus pascuorum genome assembly, chromosome: 4	86.264	2.59e-43		NODE_10066_length_763_cov_6.661017	Aphyllanthes monspeliensis voucher K:2001826 chloroplast, complete genome	100	0.04		NODE_10051_length_809_cov_6.088859	Bombus pascuorum genome assembly, chromosome: 15	82.317	6.86e-25
NODE_10068_length_785_cov_3.817808	Bombus hortorum genome assembly, chromosome: 2	82.373	6.37e-55		NODE_10069_length_776_cov_6.001387	Vespula vulgaris genome assembly, chromosome: 22	95	6.76e-05		NODE_10056_length_786_cov_3.974008	PREDICTED: Ceratina calcarata band 7 protein AGAP004871-like (LOC108623046), transcript variant X4, mRNA	97.196	1.68e-95		NODE_1006_length_2375_cov_7.187069	PREDICTED: Ceratina calcarata octopamine receptor beta-3R-like (LOC108624558), transcript variant X2, mRNA	89.781	4.07e-91		NODE_1007_length_2330_cov_4.505495	Bombus pascuorum genome assembly, chromosome: 7	83.333	4.28e-41		NODE_10078_length_771_cov_48.259777	Noctua pronuba genome assembly, chromosome: 4	76.871	8.32e-34		NODE_10073_length_779_cov_5.627072	Pipistrellus pipistrellus genome assembly, chromosome: 6	97.368	1.89e-05		NODE_10071_length_769_cov_4.445378	Bombus hortorum genome assembly, chromosome: 1	95.238	5.17e-06		NODE_10068_length_763_cov_5.966102	Bombus hortorum genome assembly, chromosome: 2	92.308	3.72e-52		NODE_10053_length_809_cov_5.709549	Bombus pascuorum genome assembly, chromosome: 5	88.596	4.1e-27
NODE_1007_length_2411_cov_2.848896	Arabis alpina genome assembly, chromosome: 7	100	0.036		NODE_1007_length_2340_cov_7.105470	Bombus pascuorum genome assembly, chromosome: 15	92.437	1.2e-36		NODE_10057_length_786_cov_3.711354	Bombus pascuorum genome assembly, chromosome: 6	89.423	1.85e-25		NODE_10060_length_783_cov_1.670330	Hypochaeris radicata chloroplast, complete genome	98.467	0		NODE_10071_length_752_cov_4.094692	Bombus pascuorum genome assembly, chromosome: 4	84.753	1.32e-51		NODE_1008_length_2425_cov_6.194937	Bombus pascuorum genome assembly, chromosome: 1	97.674	2.8e-08		NODE_10076_length_779_cov_3.965470	Canis lupus familiaris breed Labrador retriever chromosome 08a	100	0.011		NODE_10072_length_769_cov_4.389356	Bombus pascuorum genome assembly, chromosome: 4	94.286	8.48e-19		NODE_1007_length_2353_cov_6.318103	Bombus pascuorum genome assembly, chromosome: 14	83.951	2.72e-08		NODE_10054_length_809_cov_3.875332	PREDICTED: Ceratina calcarata ryanodine receptor (LOC108623053), transcript variant X14, mRNA	92.647	6.67e-45
NODE_10075_length_784_cov_7.936900	Jasminum sambac cultivar Hutoumoli linkage group Lg6	100	0.011		NODE_10070_length_776_cov_5.950069	PREDICTED: Ceratina calcarata organic cation transporter 1-like (LOC108633110), transcript variant X3, mRNA	86.154	2.22e-69		NODE_1006_length_2404_cov_5.978289	PREDICTED: Ceratina calcarata glutamate receptor ionotropic, kainate 2 (LOC108632715), mRNA	95.918	1.81e-129		NODE_10061_length_782_cov_12.558459	Ceratitis capitata transposon mariner Ccmar2 transposase gene, complete cds	100	0.003		NODE_10072_length_752_cov_4.007174	PREDICTED: Vollenhovia emeryi uncharacterized LOC105556350 (LOC105556350), mRNA	90.265	5.92e-75		NODE_10080_length_771_cov_10.994413	Lymantria monacha genome assembly, chromosome: 1	94.545	3.98e-12		NODE_10077_length_779_cov_3.606354	PREDICTED: Ceratina calcarata acyl-CoA synthetase family member 2, mitochondrial (LOC108623646), mRNA	89.583	6.28e-60		NODE_10074_length_769_cov_2.410364	Bombus hortorum genome assembly, chromosome: 1	81.323	2.27e-44		NODE_10071_length_763_cov_4.425141	Bombus pascuorum genome assembly, chromosome: 6	90.678	2.96e-33		NODE_10056_length_808_cov_8.649402	Bombus hortorum genome assembly, chromosome: 10	84.951	1.85e-45
NODE_10078_length_784_cov_5.680384	Bombus pascuorum genome assembly, chromosome: 2	85.938	8.35e-44		NODE_10071_length_776_cov_5.436893	Bombus hortorum genome assembly, chromosome: 10	83.293	2.12e-99		NODE_10060_length_786_cov_3.087551	Bombus pascuorum genome assembly, chromosome: 12	86.283	1.37e-56		NODE_10063_length_782_cov_9.579092	Solanum tuberosum cultivar Solyntus chromosome 4	78.723	6.81e-05		NODE_10076_length_752_cov_2.695839	Caenorhabditis sp. 34 TK-2017 DNA. chromosome 3, nearly complete genome	78.03	6.49e-10		NODE_10083_length_771_cov_6.081006	Bombus pascuorum genome assembly, chromosome: 1	90.083	3.87e-32		NODE_1008_length_2403_cov_30.921210	Setaria viridis cultivar ME034v chromosome 9	97.222	0.000216		NODE_10078_length_768_cov_16.481066	Bombus hortorum genome assembly, chromosome: 1	85.246	1.82e-20		NODE_10072_length_763_cov_4.024011	PREDICTED: Polistes canadensis ethanolamine-phosphate cytidylyltransferase (LOC106785383), transcript variant X5, mRNA	91.489	1.85e-05		NODE_10057_length_808_cov_8.533865	Bombus pascuorum genome assembly, chromosome: 2	85.437	1.15e-17
NODE_10082_length_784_cov_4.934156	PREDICTED: Ceratina calcarata GATOR complex protein NPRL3 (LOC108632168), mRNA	81.871	2.88e-73		NODE_10073_length_776_cov_5.119279	Vespula vulgaris genome assembly, chromosome: 14	92.593	6.71e-10		NODE_10065_length_785_cov_8.039726	Ceratitis capitata transposon mariner Ccmar2 transposase gene, complete cds	100	0.003		NODE_10066_length_782_cov_4.599725	PREDICTED: Ceratina calcarata ryanodine receptor (LOC108623053), transcript variant X14, mRNA	90.833	2.35e-34		NODE_10080_length_751_cov_6.239943	Scaeva pyrastri genome assembly, chromosome: 3	100	0.011		NODE_1009_length_2424_cov_5.924019	PREDICTED: Apis cerana uncharacterized LOC114577109 (LOC114577109), transcript variant X1, mRNA	96.117	1.25e-36		NODE_10081_length_779_cov_1.156077	Burkholderia cepacia JBK9 chromosome 3, complete sequence	96.406	0		NODE_10079_length_768_cov_7.168303	Bombus pascuorum genome assembly, chromosome: 2	83.333	6.64e-10		NODE_10073_length_763_cov_2.408192	Bombus hortorum genome assembly, chromosome: 4	87.879	6.59e-10		NODE_10059_length_808_cov_7.592297	Bombus hortorum genome assembly, chromosome: 10	90.909	3.26e-08
NODE_10084_length_784_cov_4.643347	Bombus hortorum genome assembly, chromosome: 14	87.302	3.07e-28		NODE_10074_length_776_cov_4.715673	PREDICTED: Osmia bicornis bicornis uncharacterized LOC114881617 (LOC114881617), mRNA	82.264	1.75e-55		NODE_10066_length_785_cov_7.628767	Bombus pascuorum genome assembly, chromosome: 8	88.652	2.2e-84		NODE_10068_length_782_cov_3.777166	PREDICTED: Ceratina calcarata uncharacterized LOC108624693 (LOC108624693), mRNA	79.73	8.69e-14		NODE_10081_length_751_cov_5.754310	PREDICTED: Orussus abietinus abhydrolase domain-containing protein 2 (LOC105702917), transcript variant X1, mRNA	98.039	2.99e-13		NODE_10091_length_771_cov_4.152235	Bombus pascuorum genome assembly, chromosome: 11	86.301	6.66e-10		NODE_10085_length_778_cov_6.825726	PREDICTED: Orussus abietinus abhydrolase domain-containing protein 2 (LOC105702917), transcript variant X1, mRNA	95.588	2.39e-19		NODE_1008_length_2359_cov_5.559028	Bombus hortorum genome assembly, chromosome: 1	87.164	6.71e-94		NODE_10077_length_762_cov_4.953324	Mellicta athalia genome assembly, chromosome: 20	87.124	1.69e-65		NODE_1006_length_2574_cov_6.960699	Deilephila porcellus genome assembly, chromosome: 16	100	0.039
NODE_10085_length_784_cov_4.434842	Bombus pascuorum genome assembly, chromosome: 9	83.621	1.79e-45		NODE_10075_length_776_cov_4.478502	PREDICTED: Ceratina calcarata serine/arginine repetitive matrix protein 2 (LOC108622804), transcript variant X4, mRNA	96.33	2.14e-94		NODE_10067_length_785_cov_7.083562	Mellicta athalia genome assembly, chromosome: 20	88.333	4.96e-51		NODE_10069_length_782_cov_3.244842	Pararge aegeria genome assembly, chromosome: 4	100	0.041		NODE_10086_length_751_cov_3.448276	Bombus pascuorum genome assembly, chromosome: 8	85.437	7.92e-49		NODE_10092_length_771_cov_4.101955	PREDICTED: Bombus terrestris fasciclin-3 (LOC100642771), transcript variant X2, mRNA	79	1.41e-21		NODE_10089_length_778_cov_5.713693	Lysandra bellargus genome assembly, chromosome: 42	92.857	6.78e-05		NODE_10082_length_768_cov_5.998597	PREDICTED: Monomorium pharaonis uncharacterized LOC118647367 (LOC118647367), mRNA	75.141	1.85e-10		NODE_1008_length_2352_cov_7.325642	Bombus pascuorum genome assembly, chromosome: 8	86.577	5.63e-35		NODE_10062_length_808_cov_6.600266	PREDICTED: Eufriesea mexicana uncharacterized LOC108547056 (LOC108547056), mRNA	77.561	4.15e-17
NODE_10089_length_784_cov_3.641975	Chrysoperla carnea genome assembly, chromosome: 3	92.537	1.87e-15		NODE_10077_length_776_cov_3.981969	PREDICTED: Bombus terrestris zinc finger protein 521 (LOC100646561), transcript variant X2, mRNA	95.062	6.57e-25		NODE_10069_length_785_cov_6.194521	Bombus campestris genome assembly, chromosome: 18	89.286	1.14e-07		NODE_1007_length_2374_cov_5.917637	Bombus campestris genome assembly, chromosome: 6	82.9	2.57e-53		NODE_10087_length_751_cov_3.274425	Bombus hortorum genome assembly, chromosome: 8	89.308	4.77e-46		NODE_10093_length_771_cov_3.315642	PREDICTED: Ceratina calcarata uncharacterized LOC108627583 (LOC108627583), mRNA	85.222	8.15e-49		NODE_1009_length_2403_cov_5.994889	PREDICTED: Copidosoma floridanum gamma-aminobutyric acid receptor alpha-like (LOC106642698), mRNA	89.64	4.23e-71		NODE_10083_length_768_cov_5.384292	Medicago truncatula clone mth2-17n16, complete sequence	83.203	0		NODE_10081_length_762_cov_3.705799	Pipistrellus pipistrellus genome assembly, chromosome: 5	86.486	1.83e-10		NODE_10066_length_808_cov_5.318725	PREDICTED: Ceratina calcarata follistatin-related protein 5-like (LOC108628977), transcript variant X2, mRNA	92.701	5.15e-46
NODE_1009_length_2410_cov_5.529512	Bombus pascuorum genome assembly, chromosome: 15	94.949	9.66e-33		NODE_10081_length_775_cov_8.120833	PREDICTED: Ceratina calcarata MAM domain-containing glycosylphosphatidylinositol anchor protein 1 (LOC108632348), mRNA	95.221	4.46e-116		NODE_1007_length_2403_cov_5.988501	Concoctio concenta voucher CAS:ENT:0004306 arginine kinase (ArgK) gene, partial cds	78.756	9.77e-23		NODE_10071_length_781_cov_33.991736	Noctua pronuba genome assembly, chromosome: 4	76.871	8.43e-34		NODE_1009_length_2326_cov_7.954205	Bombus hortorum genome assembly, chromosome: 7	88.636	0.13		NODE_10098_length_770_cov_5.074126	Bombus pascuorum genome assembly, chromosome: 2	90.909	1.42e-16		NODE_10090_length_778_cov_5.344398	Bombus pascuorum genome assembly, chromosome: 14	87.209	2.4e-14		NODE_10084_length_768_cov_5.330996	Bombus pascuorum genome assembly, chromosome: 8	79.918	1.01e-77		NODE_10083_length_761_cov_75.014164	Vespula vulgaris genome assembly, chromosome: 10	96.875	0.04		NODE_10067_length_808_cov_5.272244	PREDICTED: Ceratina calcarata ras-related protein Rab-23 (LOC108628443), transcript variant X4, mRNA	98.182	2.97e-73
NODE_10091_length_784_cov_2.227709	Ipomoea triloba cultivar NCNSP0323 chromosome 10	95.349	4.08e-07		NODE_10088_length_775_cov_5.031944	Bombus pascuorum genome assembly, chromosome: 2	90.728	2.29e-44		NODE_10070_length_785_cov_6.089041	PREDICTED: Ceratina calcarata uncharacterized LOC108632975 (LOC108632975), mRNA	84.737	4.62e-101		NODE_10074_length_781_cov_6.822314	Bombus campestris genome assembly, chromosome: 6	89.764	1.81e-35		NODE_10090_length_751_cov_2.010057	PREDICTED: Ceratina calcarata POU domain protein CF1A (LOC108622960), mRNA	88.105	1.47e-155		NODE_101_length_4853_cov_6.489787	Bombus campestris genome assembly, chromosome: 8	79.683	4.12e-49		NODE_10091_length_778_cov_4.829876	Bombus hortorum genome assembly, chromosome: 5	86.385	8.17e-54		NODE_10086_length_768_cov_5.138850	PREDICTED: Dinoponera quadriceps piggyBac transposable element-derived protein 3-like (LOC106751100), partial mRNA	86.957	1.1e-17		NODE_10087_length_761_cov_6.814448	PREDICTED: Bombus vosnesenskii probable methyltransferase-like protein 15 homolog (LOC117234667), transcript variant X2, mRNA	97.059	0.000856		NODE_10069_length_808_cov_4.621514	Bombus pascuorum genome assembly, chromosome: 13	91.379	3.03e-58
NODE_10094_length_783_cov_9.167582	Bombus pascuorum genome assembly, chromosome: 1	81.818	8.4e-39		NODE_1009_length_2339_cov_6.400613	Bombus pascuorum genome assembly, chromosome: 2	80.243	1.52e-50		NODE_10071_length_785_cov_5.600000	PREDICTED: Apis florea uncharacterized LOC100871724 (LOC100871724), transcript variant X5, mRNA	86.111	6.46e-45		NODE_10076_length_781_cov_4.958678	Euproctis similis genome assembly, chromosome: 18	95.161	5.19e-16		NODE_10093_length_750_cov_5.546763	Bombus campestris genome assembly, chromosome: 4	89.937	4.76e-46		NODE_10100_length_770_cov_3.850350	PREDICTED: Polistes canadensis probable nuclear hormone receptor HR3 (LOC106791030), transcript variant X3, mRNA	87.5	2.36e-19		NODE_10092_length_778_cov_4.789765	Bombus pascuorum genome assembly, chromosome: 17	82.31	1.06e-52		NODE_10087_length_768_cov_4.834502	Pheosia tremula genome assembly, chromosome: 14	100	5.17e-06		NODE_10088_length_761_cov_5.546742	Bombus hortorum genome assembly, chromosome: 7	81.707	3.96e-07		NODE_10070_length_808_cov_4.494024	Bombus hortorum genome assembly, chromosome: 3	91.304	6.95e-15
NODE_10099_length_783_cov_5.255495	Bombus hortorum genome assembly, chromosome: 11	94.313	3.67e-82		NODE_10090_length_774_cov_13.584145	Spiroplasma citri strain C189 chromosome, complete genome	96.774	0.041		NODE_10072_length_785_cov_5.294521	PREDICTED: Ceratina calcarata discoidin domain-containing receptor 2-like (LOC108631297), transcript variant X3, mRNA	96.66	0		NODE_10077_length_781_cov_4.136364	Bombus pascuorum genome assembly, chromosome: 9	81.562	2.26e-59		NODE_10094_length_750_cov_4.982734	PREDICTED: Bombus vosnesenskii protein Wnt-6-like (LOC117235048), transcript variant X3, mRNA	88.444	3.58e-67		NODE_10103_length_770_cov_3.260140	Bombus pascuorum genome assembly, chromosome: 12	87.097	3.89e-27		NODE_10094_length_778_cov_4.331950	Bombus pascuorum genome assembly, chromosome: 13	86.275	1.77e-50		NODE_10088_length_768_cov_4.532959	PREDICTED: Ceratina calcarata NADH dehydrogenase [ubiquinone] 1 beta subcomplex subunit 9 (LOC108624614), mRNA	80.893	7.78e-79		NODE_10089_length_761_cov_5.436261	PREDICTED: Ceratina calcarata kinesin-like protein KIF13B (LOC108628361), transcript variant X11, mRNA	90.964	7.98e-54		NODE_10072_length_808_cov_3.901726	PREDICTED: Bombus vancouverensis nearcticus uncharacterized LOC117158722 (LOC117158722), transcript variant X2, ncRNA	89.157	4.15e-17
NODE_101_length_4740_cov_6.317396	Bombus pascuorum genome assembly, chromosome: 2	92.727	4.26e-09		NODE_10091_length_774_cov_9.872045	PREDICTED: Papilio machaon uncharacterized LOC106718959 (LOC106718959), mRNA	93.151	3.07e-18		NODE_10073_length_785_cov_5.209589	Moorea producens JHB sequence	100	0.000246		NODE_1008_length_2372_cov_21.903755	Spilosoma lubricipeda genome assembly, chromosome: 18	89.831	7.61e-09		NODE_10097_length_750_cov_4.400000	PREDICTED: Ceratina calcarata uncharacterized LOC113465153 (LOC113465153), ncRNA	85.328	8.95e-143		NODE_10104_length_770_cov_3.194406	PREDICTED: Megachile rotundata uncharacterized LOC100882012 (LOC100882012), transcript variant X3, mRNA	89.956	6.07e-75		NODE_10096_length_777_cov_11.997230	PREDICTED: Megachile rotundata uncharacterized LOC105663080 (LOC105663080), mRNA	94.231	1.87e-10		NODE_10089_length_768_cov_4.398317	PREDICTED: Apis cerana uncharacterized LOC114577039 (LOC114577039), ncRNA	95.745	1.39e-31		NODE_10097_length_761_cov_4.611898	Pheosia tremula genome assembly, chromosome: 14	100	5.12e-06		NODE_10073_length_808_cov_3.472776	Bombus hortorum genome assembly, chromosome: 9	80.624	2.95e-78
NODE_1010_length_2409_cov_5.096856	Bombus pascuorum genome assembly, chromosome: 1	90.909	2.12e-19		NODE_10096_length_774_cov_5.450626	PREDICTED: Ceratina calcarata uncharacterized LOC113464857 (LOC113464857), transcript variant X3, ncRNA	85.014	3.57e-92		NODE_10074_length_785_cov_4.257534	Bombus campestris genome assembly, chromosome: 19	81.792	4.89e-61		NODE_10081_length_780_cov_6.972414	Bombus pascuorum genome assembly, chromosome: 7	93.22	1.12e-12		NODE_10098_length_750_cov_4.317986	PREDICTED: Ceratina calcarata uncharacterized LOC113465161 (LOC113465161), mRNA	91.228	1.31e-56		NODE_10107_length_769_cov_7.936975	PREDICTED: Cephus cinctus tetracycline resistance protein, class H (LOC107270866), mRNA	92.5	0.003		NODE_10097_length_777_cov_7.912742	Cyaniris semiargus genome assembly, chromosome: 19	100	8.57e-19		NODE_1009_length_2359_cov_5.290365	Scophthalmus maximus chromosome 9	96.875	0.13		NODE_10098_length_761_cov_4.236544	Bombus pascuorum genome assembly, chromosome: 9	82.937	3.74e-47		NODE_10074_length_808_cov_3.444887	Bombus hortorum genome assembly, chromosome: 1	89.274	1.32e-101
NODE_10101_length_783_cov_4.520604	Bombus pascuorum genome assembly, chromosome: 12	76.173	6.68e-20		NODE_10097_length_774_cov_4.746871	Bombus hortorum genome assembly, chromosome: 1	92.248	1.65e-95		NODE_10077_length_785_cov_3.091781	PREDICTED: Ceratina calcarata glycine, alanine and asparagine-rich protein (LOC108624702), partial mRNA	92.647	6.19e-75		NODE_10082_length_780_cov_6.605517	PREDICTED: Ceratina calcarata uncharacterized LOC108630932 (LOC108630932), mRNA	88.049	0		NODE_10099_length_750_cov_4.136691	Bombus pascuorum genome assembly, chromosome: 2	88.06	6.47e-10		NODE_10108_length_769_cov_7.337535	Bombus pascuorum genome assembly, chromosome: 9	78.412	4.86e-51		NODE_10098_length_777_cov_6.529086	Stenamma expolitum isolate 16998ste ultra conserved element locus uce-645 genomic sequence	89.051	1.8e-35		NODE_10090_length_768_cov_4.225806	Bombus pascuorum genome assembly, chromosome: 8	95.294	3.88e-27		NODE_101_length_4616_cov_6.400570	Bombus hortorum genome assembly, chromosome: 14	88.085	1.77e-67		NODE_10078_length_807_cov_7.147606	PREDICTED: Ceratina calcarata uncharacterized LOC108626034 (LOC108626034), mRNA	90.686	2.99e-68
NODE_10102_length_783_cov_4.310440	Bombus pascuorum genome assembly, chromosome: 11	82.89	4.95e-51		NODE_10099_length_774_cov_4.592490	Bombus pascuorum genome assembly, chromosome: 1	77.686	1.82e-25		NODE_10078_length_784_cov_9.669410	PREDICTED: Nomia melanderi metaxin-1 (LOC116431202), transcript variant X8, mRNA	97.619	3.16e-08		NODE_10085_length_780_cov_4.560000	PREDICTED: Ceratina calcarata voltage-dependent calcium channel gamma-7 subunit (LOC108626189), transcript variant X3, mRNA	83.232	0		NODE_101_length_4598_cov_5.639445	Bombus pascuorum genome assembly, chromosome: 8	84.615	1.14e-14		NODE_1011_length_2422_cov_27.822560	PREDICTED: Nylanderia fulva uncharacterized LOC114940686 (LOC114940686), mRNA	87.389	0		NODE_101_length_4727_cov_6.629281	Mimas tiliae genome assembly, chromosome: 20	100	0.02		NODE_10096_length_767_cov_111.573034	PREDICTED: Bombus bifarius large subunit ribosomal RNA (LOC117216257), rRNA	100	1.41e-16		NODE_10103_length_761_cov_3.349858	Gossypium turneri isolate D10-2 chromosome D10_05	100	0.04		NODE_10079_length_807_cov_6.849734	PREDICTED: Osmia lignaria nose resistant to fluoxetine protein 6-like (LOC117608834), transcript variant X2, mRNA	96.429	2.5e-14
NODE_10103_length_783_cov_4.248626	PREDICTED: Ceratina calcarata uncharacterized LOC108625207 (LOC108625207), mRNA	82.176	3.25e-167		NODE_101_length_4623_cov_18.282399	PREDICTED: Ceratina calcarata trichohyalin-like (LOC108624406), partial mRNA	86.383	0		NODE_10079_length_784_cov_5.027435	Bombus pascuorum genome assembly, chromosome: 2	89.167	1.83e-30		NODE_10086_length_780_cov_4.491034	PREDICTED: Vespa mandarinia glutathione S-transferase theta-3-like (LOC118450433), transcript variant X11, mRNA	95.098	6.51e-35		NODE_1010_length_2326_cov_5.342580	Bombus hortorum genome assembly, chromosome: 11	80.519	5.69e-20		NODE_10111_length_769_cov_4.826331	Solanum tuberosum cultivar Solyntus chromosome 4	100	0.04		NODE_1010_length_2403_cov_4.982538	Bombus pascuorum genome assembly, chromosome: 9	92.857	9.77e-23		NODE_101_length_4801_cov_5.873578	Bombus pascuorum genome assembly, chromosome: 16	94.505	3.07e-70		NODE_10106_length_760_cov_7.478014	PREDICTED: Megalopta genalis uncharacterized LOC117226261 (LOC117226261), ncRNA	90.598	1.06e-32		NODE_1008_length_2571_cov_8.423291	Lymantria monacha genome assembly, chromosome: 21	97.222	0.000832
NODE_10104_length_783_cov_3.453297	Bombus hortorum genome assembly, chromosome: 2	92.118	3.72e-72		NODE_10100_length_774_cov_4.223922	PREDICTED: Ceratina calcarata putative aminopeptidase W07G4.4 (LOC108631810), mRNA	95.172	1.75e-55		NODE_1008_length_2403_cov_4.914395	Bombus pascuorum genome assembly, chromosome: 2	91.736	1.6e-35		NODE_10089_length_780_cov_3.271724	PREDICTED: Ceratina calcarata ATP-dependent Clp protease ATP-binding subunit clpX-like, mitochondrial (LOC108631472), transcript variant X11, mRNA	96.739	1.09e-32		NODE_10100_length_750_cov_4.135252	Bombus hortorum genome assembly, chromosome: 6	91.892	2.91e-33		NODE_10113_length_769_cov_4.673669	Bombus pascuorum genome assembly, chromosome: 2	89.706	8.24e-39		NODE_10101_length_777_cov_4.577562	Bombus pascuorum genome assembly, chromosome: 6	97.015	2.27e-54		NODE_1010_length_2359_cov_4.164931	Bombus hortorum genome assembly, chromosome: 10	78.654	6.86e-79		NODE_10108_length_760_cov_6.218440	Bombus pascuorum genome assembly, chromosome: 2	91.848	1.02e-62		NODE_10083_length_807_cov_5.743351	Ceratitis capitata transposon mariner Ccmar2 transposase gene, complete cds	94.079	1.82e-55
NODE_10105_length_783_cov_3.260989	Pararge aegeria genome assembly, chromosome: 2	100	0.041		NODE_10101_length_774_cov_4.162726	PREDICTED: Megalopta genalis uncharacterized LOC117222266 (LOC117222266), ncRNA	91.892	1.08e-32		NODE_10082_length_784_cov_4.315501	PREDICTED: Ceratina calcarata myb-like protein X (LOC108632856), transcript variant X3, mRNA	97.222	3.09e-23		NODE_1009_length_2372_cov_6.955978	PREDICTED: Ceratina calcarata Y+L amino acid transporter 2 (LOC108623150), transcript variant X5, misc_RNA	89.101	1.08e-121		NODE_10102_length_750_cov_3.589928	Bombus campestris genome assembly, chromosome: 3	92.308	2.3e-19		NODE_10114_length_769_cov_4.186275	PREDICTED: Ceratina calcarata uncharacterized LOC108625207 (LOC108625207), mRNA	82.074	5.3e-170		NODE_10105_length_777_cov_3.714681	Bombus pascuorum genome assembly, chromosome: 5	78.663	3.77e-57		NODE_10100_length_767_cov_5.865169	2_Tcm_b3v08	97.059	0.000863		NODE_1011_length_2347_cov_9.059773	Bombus hortorum genome assembly, chromosome: 6	86.979	5.5e-50		NODE_10084_length_807_cov_5.543883	Acanthopagrus latus isolate v.2019 genome assembly, chromosome: 13	100	0.042
NODE_10107_length_782_cov_13.261348	PREDICTED: Ceratosolen solmsi marchali band 7 protein AGAP004871 (LOC105360773), mRNA	81.553	1.08e-37		NODE_10102_length_774_cov_3.681502	Bombus campestris genome assembly, chromosome: 3	92.308	2.37e-19		NODE_10085_length_784_cov_3.418381	PREDICTED: Polistes dominula mitogen-activated protein kinase kinase kinase 4 (LOC107069090), transcript variant X3, mRNA	89.412	3.11e-18		NODE_10090_length_780_cov_3.184828	Bombus pascuorum genome assembly, chromosome: 13	76.95	1.84e-25		NODE_10103_length_750_cov_3.453237	PREDICTED: Ceratina calcarata discoidin domain-containing receptor 2 (LOC108626508), mRNA	87.368	9.34e-113		NODE_10115_length_769_cov_4.057423	Bombus pascuorum genome assembly, chromosome: 15	95.161	1.83e-15		NODE_10107_length_776_cov_6.832178	Bombus pascuorum genome assembly, chromosome: 5	82.051	8.38e-34		NODE_10102_length_767_cov_5.640449	Medioppia subpectinata	100	0.04		NODE_10112_length_760_cov_4.537589	PREDICTED: Rattus norvegicus phosphatidylinositol 3-kinase, catalytic subunit type 3 (Pik3c3), transcript variant X1, mRNA	100	0.04		NODE_10085_length_807_cov_5.311170	PREDICTED: Eufriesea mexicana endoglucanase E-4-like (LOC108555250), mRNA	90	8.98e-14
NODE_10109_length_782_cov_6.848693	Solanum lycopersicum cultivar I-3 chromosome 9	100	0.041		NODE_10103_length_774_cov_2.770515	Bombus pascuorum genome assembly, chromosome: 15	92.254	4.92e-46		NODE_10086_length_783_cov_9.625000	Bombus pascuorum genome assembly, chromosome: 7	85.366	2.38e-24		NODE_10097_length_779_cov_5.906077	PREDICTED: Ceratina calcarata E3 ubiquitin-protein ligase ZNRF2 (LOC108627406), transcript variant X3, misc_RNA	93.878	5.06e-31		NODE_10105_length_750_cov_3.112230	Syritta pipiens genome assembly, chromosome: 2	94.444	0.003		NODE_10116_length_769_cov_3.985994	Pipistrellus pipistrellus genome assembly, chromosome: 5	88.235	6.69e-05		NODE_10110_length_776_cov_6.313454	Gouania willdenowi genome assembly, chromosome: 9	100	0.041		NODE_10104_length_767_cov_4.939607	Vespula vulgaris genome assembly, chromosome: 3	87.931	1.08e-27		NODE_10114_length_760_cov_4.051064	Bombus pascuorum genome assembly, chromosome: 13	85.95	2.31e-24		NODE_10086_length_807_cov_5.063830	Bombus pascuorum genome assembly, chromosome: 9	93.258	6.47e-65
NODE_1011_length_2408_cov_7.415640	Bombus pascuorum genome assembly, chromosome: 7	94.853	5.65e-50		NODE_10108_length_773_cov_9.605850	PREDICTED: Ceratina calcarata acetyl-coenzyme A synthetase (LOC108622020), mRNA	90.355	2.22e-64		NODE_10088_length_783_cov_6.638736	PREDICTED: Megalopta genalis lamin-C-like (LOC117223238), transcript variant X4, mRNA	89.423	1.84e-25		NODE_10099_length_779_cov_4.696133	Euproctis similis genome assembly, chromosome: 18	97.368	1.83e-25		NODE_10107_length_750_cov_2.943885	Bombus hortorum genome assembly, chromosome: 5	79.13	8.37e-09		NODE_10117_length_769_cov_3.663866	Erynnis tages genome assembly, chromosome: 10	100	6.69e-05		NODE_10111_length_776_cov_5.975035	Bombus pascuorum genome assembly, chromosome: 11	82.51	2.28e-49		NODE_10109_length_766_cov_10.832630	4_Tbi_b3v08	100	0.003		NODE_10116_length_760_cov_3.947518	PREDICTED: Polistes canadensis TGF-beta receptor type-1 (LOC106793854), transcript variant X6, mRNA	93.814	6.38e-30		NODE_10087_length_807_cov_5.019947	Bombus pascuorum genome assembly, chromosome: 1	87.5	6.99e-10
NODE_10112_length_782_cov_4.625860	PREDICTED: Apis mellifera uncharacterized LOC107965703 (LOC107965703), ncRNA	93.182	6.81e-05		NODE_1011_length_2337_cov_8.943909	Bombus pascuorum genome assembly, chromosome: 1	72.755	4.45e-16		NODE_1009_length_2402_cov_7.001278	PREDICTED: Ceratina calcarata regulator of telomere elongation helicase 1 homolog (LOC108624724), mRNA	86.928	6.89e-89		NODE_101_length_4717_cov_12.262334	Poecilia reticulata genome assembly, chromosome: 5	100	0.02		NODE_10109_length_749_cov_13.185879	Gossypioides kirkii chromosome KI_03	100	0.039		NODE_10118_length_769_cov_3.644258	Bombus pascuorum genome assembly, chromosome: 16	97.619	3.09e-08		NODE_10112_length_776_cov_5.818308	Bombus pascuorum genome assembly, chromosome: 3	83.607	2.33e-34		NODE_1011_length_2358_cov_6.058185	Bombus hortorum genome assembly, chromosome: 9	88.957	1.55e-45		NODE_1012_length_2347_cov_5.416667	Bombus hortorum genome assembly, chromosome: 7	100	1.63e-05		NODE_1009_length_2569_cov_21.035800	PREDICTED: Polistes dominula piggyBac transposable element-derived protein 4-like (LOC107073514), mRNA	97.967	0
NODE_10113_length_782_cov_4.528198	Bombus hortorum genome assembly, chromosome: 1	91.139	4.94e-51		NODE_10110_length_773_cov_8.384401	Bombus pascuorum genome assembly, chromosome: 15	78.007	3.02e-28		NODE_10092_length_783_cov_5.692308	Ennomos fuscantarius genome assembly, chromosome: 22	100	0.041		NODE_1010_length_2372_cov_5.451014	Bombus pascuorum genome assembly, chromosome: 2	89.503	9.24e-53		NODE_10110_length_749_cov_6.288184	PREDICTED: Apis florea ubiquitin-like modifier-activating enzyme atg7 (LOC100870787), mRNA	100	0.003		NODE_10119_length_769_cov_3.186275	Vespula vulgaris genome assembly, chromosome: 6	85.185	6.65e-10		NODE_10113_length_776_cov_4.990291	Bombus pascuorum genome assembly, chromosome: 13	90.909	8.68e-09		NODE_10113_length_766_cov_6.367089	Pheosia tremula genome assembly, chromosome: 28	97.5	3.98e-07		NODE_10122_length_759_cov_6.684659	Nymphalis polychloros genome assembly, chromosome: 18	85.567	1.81e-15		NODE_10091_length_807_cov_2.099734	PREDICTED: Apis mellifera uncharacterized LOC113218740 (LOC113218740), ncRNA	97.143	0.001
NODE_10114_length_782_cov_4.233838	PREDICTED: Ceratina calcarata E3 ubiquitin-protein ligase ZNRF2 (LOC108627406), transcript variant X3, misc_RNA	93.878	5.08e-31		NODE_10115_length_773_cov_7.181058	PREDICTED: Megalopta genalis uncharacterized LOC117226013 (LOC117226013), ncRNA	97.917	5.17e-11		NODE_10093_length_783_cov_5.572802	Boloria selene genome assembly, chromosome: 8	92.593	8.34e-44		NODE_10101_length_779_cov_4.310773	Vanessa cardui genome assembly, chromosome: 4	100	0.011		NODE_10114_length_749_cov_4.963977	PREDICTED: Myotis myotis zinc finger protein 24 (ZNF24), transcript variant X6, mRNA	87.719	1.36e-26		NODE_1012_length_2421_cov_8.186391	Bombus pascuorum genome assembly, chromosome: 9	88.785	2.12e-24		NODE_10115_length_776_cov_4.871012	Bombus campestris genome assembly, chromosome: 6	81.871	3.03e-28		NODE_10115_length_766_cov_5.893108	Bombus campestris genome assembly, chromosome: 2	88.406	6.39e-35		NODE_10123_length_759_cov_6.661932	Bombus pascuorum genome assembly, chromosome: 5	92.857	2.28e-34		NODE_10093_length_806_cov_7.427430	Rhagonycha fulva genome assembly, chromosome: X	100	0.012
NODE_10115_length_782_cov_3.642366	Bombus pascuorum genome assembly, chromosome: 15	83.871	6.67e-20		NODE_10116_length_773_cov_6.849582	PREDICTED: Odontomachus brunneus probable protein S-acyltransferase 23 (LOC116841796), mRNA	96.97	0.011		NODE_101_length_4840_cov_27.426332	Fabriciana adippe genome assembly, chromosome: 2	81.429	0.02		NODE_10103_length_779_cov_3.734807	PREDICTED: Ceratina calcarata semaphorin-2A (LOC108631122), partial mRNA	96.447	2.18e-84		NODE_10115_length_749_cov_4.515850	PREDICTED: Osmia lignaria uncharacterized LOC117604263 (LOC117604263), mRNA	95.946	1.06e-22		NODE_10125_length_768_cov_5.098177	Bombus pascuorum genome assembly, chromosome: 5	89.726	3.8e-42		NODE_10116_length_776_cov_4.773925	PREDICTED: Ceratina calcarata long-chain fatty acid transport protein 4 (LOC108625024), mRNA	87.31	2.93e-53		NODE_10116_length_766_cov_5.428973	PREDICTED: Vollenhovia emeryi uncharacterized LOC105556350 (LOC105556350), mRNA	100	1.43e-06		NODE_10125_length_759_cov_6.218750	PREDICTED: Ceratina calcarata nephrin-like (LOC108627074), transcript variant X6, mRNA	91.039	5.77e-100		NODE_10094_length_806_cov_6.597870	Chrysoperla carnea genome assembly, chromosome: 5	98.182	1.93e-15
NODE_10116_length_782_cov_2.321871	Bombus pascuorum genome assembly, chromosome: 9	87.204	2.93e-58		NODE_10118_length_773_cov_6.328691	PREDICTED: Ceratina calcarata cysteine-rich motor neuron 1 protein-like (LOC108622613), transcript variant X13, mRNA	92.511	2.16e-84		NODE_1010_length_2401_cov_7.540494	Bombus hortorum genome assembly, chromosome: 1	82.562	4.32e-56		NODE_10105_length_779_cov_3.566298	Glycine tomentella retrotransposon gtt1-5b15-re-2, complete sequence	94.737	0		NODE_10119_length_749_cov_3.963977	Bombus pascuorum genome assembly, chromosome: 1	89.091	1.4e-06		NODE_10126_length_768_cov_4.769986	Euproctis similis genome assembly, chromosome: 19	98.182	1.83e-15		NODE_10117_length_776_cov_4.761442	Bombus pascuorum genome assembly, chromosome: 15	84.163	1.78e-45		NODE_10117_length_766_cov_4.978903	PREDICTED: Vespa mandarinia uncharacterized LOC118441168 (LOC118441168), ncRNA	98.182	1.83e-15		NODE_10126_length_759_cov_6.007102	PREDICTED: Megalopta genalis uncharacterized LOC117222251 (LOC117222251), ncRNA	88.462	2.94e-33		NODE_10098_length_806_cov_6.026631	Bombus pascuorum genome assembly, chromosome: 4	77.206	1.14e-27
NODE_10118_length_781_cov_4.679063	PREDICTED: Ceratina calcarata dystroglycan (LOC108632004), transcript variant X5, mRNA	90.361	0		NODE_1012_length_2336_cov_7.854888	Bombus pascuorum genome assembly, chromosome: 2	100	0.000755		NODE_10100_length_783_cov_3.626374	Trachelium caeruleum chloroplast, complete genome	91.506	0		NODE_10109_length_778_cov_7.643154	PREDICTED: Apis florea WAG22 antigen-like (LOC105735385), mRNA	81.609	3.13e-08		NODE_1012_length_2324_cov_4.634641	Bombus pascuorum genome assembly, chromosome: 13	86.364	6.66e-89		NODE_1013_length_2421_cov_6.640744	Bombus pascuorum genome assembly, chromosome: 1	92.623	2.68e-38		NODE_1012_length_2402_cov_5.491692	Bombus pascuorum genome assembly, chromosome: 11	80.428	2.01e-54		NODE_1012_length_2358_cov_5.215805	Bombus pascuorum genome assembly, chromosome: 1	83.2	3.14e-87		NODE_10128_length_759_cov_5.818182	PREDICTED: Ceratina calcarata LIM/homeobox protein Lhx9-like (LOC108627127), transcript variant X4, mRNA	84.407	0		NODE_101_length_5076_cov_8.207927	PREDICTED: Bombus vosnesenskii large subunit ribosomal RNA (LOC117241563), rRNA	100	9.75e-16
NODE_10119_length_781_cov_4.574380	Setaria viridis cultivar ME034v chromosome 3	100	0.011		NODE_10122_length_773_cov_4.693593	Bombus pascuorum genome assembly, chromosome: 11	88.095	1.43e-16		NODE_10102_length_783_cov_2.898352	PREDICTED: Galleria mellonella uncharacterized LOC113523330 (LOC113523330), mRNA	100	0.041		NODE_1011_length_2371_cov_7.386874	Bombus pascuorum genome assembly, chromosome: 1	74.841	3.49e-17		NODE_10120_length_749_cov_3.646974	Bombus hortorum genome assembly, chromosome: 14	75.347	2.97e-18		NODE_10131_length_768_cov_3.583450	Bombus pascuorum genome assembly, chromosome: 8	82.759	1.38e-36		NODE_10120_length_776_cov_4.421637	Bombus hortorum genome assembly, chromosome: 2	82.555	1.33e-66		NODE_10120_length_766_cov_3.779184	PREDICTED: Ceratina calcarata TLD domain-containing protein 2 (LOC108631244), transcript variant X17, mRNA	92.754	1.68e-75		NODE_10132_length_759_cov_4.690341	Bombus pascuorum genome assembly, chromosome: 8	82.759	2.74e-83		NODE_10103_length_806_cov_4.644474	PREDICTED: Apis dorsata esterase FE4-like (LOC102674083), mRNA	76.289	4.14e-17
NODE_1012_length_2408_cov_5.789205	Bombus pascuorum genome assembly, chromosome: 9	89.344	1.17e-76		NODE_10123_length_773_cov_4.500000	Bombus pascuorum genome assembly, chromosome: 5	88.623	1.77e-45		NODE_10105_length_782_cov_7.678129	Cyprinus carpio genome assembly common carp genome, scaffold: LG16, chromosome: 16	97.059	0.003		NODE_10110_length_778_cov_7.453665	Bombus pascuorum genome assembly, chromosome: 2	87.395	3.94e-27		NODE_10123_length_749_cov_3.031700	PREDICTED: Ceratina calcarata uncharacterized LOC108632627 (LOC108632627), partial mRNA	85.806	3.26e-132		NODE_10132_length_768_cov_3.562412	Bombus pascuorum genome assembly, chromosome: 7	100	6.27e-50		NODE_10122_length_776_cov_4.080444	PREDICTED: Ceratina calcarata serine proteinase stubble-like (LOC108623521), transcript variant X2, mRNA	90.179	8.44e-29		NODE_10122_length_765_cov_6.708451	Bombus pascuorum genome assembly, chromosome: 15	100	0.04		NODE_10133_length_759_cov_3.862216	Bombus campestris genome assembly, chromosome: 14	81.553	8.19e-34		NODE_10105_length_806_cov_3.828229	Bombus hortorum genome assembly, chromosome: 11	85.654	1.81e-60
NODE_10124_length_780_cov_6.907586	PREDICTED: Vollenhovia emeryi uncharacterized LOC105556350 (LOC105556350), mRNA	89.82	4.93e-51		NODE_10124_length_773_cov_4.483287	Solanum pennellii chromosome ch05, complete genome	92.308	0.011		NODE_10106_length_782_cov_6.464924	PREDICTED: Ceratina calcarata MIP18 family protein galla-2 (LOC108622721), mRNA	92.623	2.33e-39		NODE_10111_length_778_cov_6.244813	PREDICTED: Ceratina calcarata protein bric-a-brac 1-like (LOC108629663), transcript variant X7, mRNA	89.167	5.8e-115		NODE_10125_length_748_cov_13.000000	PREDICTED: Osmia bicornis bicornis uncharacterized LOC114880375 (LOC114880375), mRNA	84.672	3.78e-27		NODE_10134_length_768_cov_2.880785	Bombus pascuorum genome assembly, chromosome: 2	96	5.13e-11		NODE_10126_length_776_cov_2.986130	Bombus hortorum genome assembly, chromosome: 10	81.383	2.87e-68		NODE_10123_length_765_cov_6.067606	Bombus hortorum genome assembly, chromosome: 6	92.949	6.2e-55		NODE_10134_length_759_cov_3.589489	Bombus pascuorum genome assembly, chromosome: 2	95	1.84e-05		NODE_10107_length_805_cov_10.556000	PREDICTED: Ceratina calcarata F-actin-monooxygenase Mical (LOC108628034), transcript variant X6, misc_RNA	89.356	2.15e-119
NODE_10127_length_780_cov_5.188966	Bombus hortorum genome assembly, chromosome: 11	78.44	1.84e-25		NODE_10125_length_773_cov_3.920613	Bombus pascuorum genome assembly, chromosome: 2	97.059	0.000871		NODE_10108_length_782_cov_5.722146	Ochlodes sylvanus genome assembly, chromosome: 2	100	0.041		NODE_10113_length_778_cov_6.177040	Bombus pascuorum genome assembly, chromosome: 1	93.939	5.16e-16		NODE_10127_length_748_cov_6.320346	PREDICTED: Dinoponera quadriceps cytochrome P450 4C1-like (LOC106751366), mRNA	92.126	2.88e-38		NODE_10136_length_768_cov_2.410940	Bombus pascuorum genome assembly, chromosome: 8	78.641	3.02e-23		NODE_1013_length_2402_cov_4.430337	Bombus pascuorum genome assembly, chromosome: 15	85	5.88e-20		NODE_10124_length_765_cov_4.908451	PREDICTED: Ceratina calcarata 5S ribosomal RNA (LOC113465008), rRNA	92.5	1.06e-37		NODE_10135_length_759_cov_3.467330	Bombus pascuorum genome assembly, chromosome: 4	93.571	8.01e-49		NODE_10109_length_805_cov_7.070667	Pipistrellus pipistrellus genome assembly, chromosome: 15	97.475	2.9e-88
NODE_10128_length_780_cov_4.933793	PREDICTED: Ceratina calcarata uncharacterized LOC108626017 (LOC108626017), transcript variant X1, mRNA	96.41	1.02e-82		NODE_10126_length_773_cov_3.899721	TPA_inf: Parasteatoda tepidariorum Pt1cad gene for Pt1-cadherin, complete cds	87.736	8.46e-24		NODE_10109_length_782_cov_5.359010	Bombus pascuorum genome assembly, chromosome: 1	87.5	6.76e-10		NODE_10115_length_778_cov_5.485477	Bombus pascuorum genome assembly, chromosome: 2	86.42	1.4e-36		NODE_10129_length_748_cov_5.314574	Bombus pascuorum genome assembly, chromosome: 2	85.938	7.95e-44		NODE_10137_length_767_cov_46.164326	PREDICTED: Bombus bifarius large subunit ribosomal RNA (LOC117216257), rRNA	100	1.41e-16		NODE_10134_length_775_cov_4.225000	PREDICTED: Cephus cinctus uncharacterized LOC112494058 (LOC112494058), transcript variant X2, mRNA	92.453	1.4e-31		NODE_10125_length_765_cov_4.840845	PREDICTED: Ceratina calcarata transcriptional repressor scratch 1 (LOC108629610), mRNA	92.562	2.95e-38		NODE_10136_length_758_cov_12.520626	PREDICTED: Ceratina calcarata U3 small nucleolar RNA-associated protein 4 homolog (LOC108626380), transcript variant X4, mRNA	100	0.003		NODE_10111_length_805_cov_6.662667	Bombus pascuorum genome assembly, chromosome: 6	82.979	6.97e-10
NODE_1013_length_2407_cov_6.092262	PREDICTED: Cephus cinctus tetracycline resistance protein, class H (LOC107270866), mRNA	88.991	1.63e-25		NODE_1013_length_2335_cov_9.689912	PREDICTED: Ceratina calcarata probable cytochrome P450 301a1, mitochondrial (LOC108632772), transcript variant X1, mRNA	92.135	7.34e-24		NODE_1011_length_2399_cov_13.045222	5_Tge_b3v08	100	0.036		NODE_10117_length_778_cov_4.362379	Bombus hortorum genome assembly, chromosome: 5	80.128	8.58e-19		NODE_1013_length_2322_cov_4.117777	Bombus campestris genome assembly, chromosome: 24	91.584	1.9e-69		NODE_10138_length_767_cov_39.403090	Noctua fimbriata genome assembly, chromosome: 22	76.923	8.28e-34		NODE_10137_length_775_cov_2.609722	Bombus pascuorum genome assembly, chromosome: 2	88.43	2.34e-29		NODE_10129_length_765_cov_3.687324	PREDICTED: Megachile rotundata zinc finger protein 207 (LOC100875388), transcript variant X2, mRNA	83.218	4.31e-131		NODE_10137_length_758_cov_9.285917	Bombus pascuorum genome assembly, chromosome: 2	83.529	3.05e-08		NODE_10116_length_805_cov_5.677333	Bombus hortorum genome assembly, chromosome: 4	78.804	1.14e-22
NODE_10130_length_780_cov_4.802759	PREDICTED: Bactrocera tryoni ribosomal protein S6 kinase beta-2 (LOC120779149), transcript variant X1, mRNA	91.86	1.11e-22		NODE_10130_length_772_cov_6.156206	Bombus pascuorum genome assembly, chromosome: 10	83.966	1.36e-51		NODE_10111_length_782_cov_3.828061	PREDICTED: Osmia lignaria uncharacterized LOC117603352 (LOC117603352), transcript variant X5, mRNA	81.702	1.67e-95		NODE_10119_length_778_cov_4.266943	Bombus campestris genome assembly, chromosome: 10	84.08	6.45e-40		NODE_10136_length_748_cov_2.982684	PREDICTED: Ceratina calcarata rab proteins geranylgeranyltransferase component A 1 (LOC108624683), mRNA	87.037	1.33e-41		NODE_10140_length_767_cov_6.407303	Bombus hortorum genome assembly, chromosome: 6	85.922	6.26e-50		NODE_10138_length_775_cov_2.587500	PREDICTED: Ceratina calcarata uncharacterized LOC108632416 (LOC108632416), mRNA	87.571	3.81e-47		NODE_10136_length_764_cov_6.816643	Bombus hortorum genome assembly, chromosome: 5	83.784	1.39e-26		NODE_10138_length_758_cov_7.102418	Bombus pascuorum genome assembly, chromosome: 4	79.56	2.24e-44		NODE_10117_length_805_cov_5.025333	Bombus campestris genome assembly, chromosome: 3	92.308	2.47e-19
NODE_10132_length_780_cov_4.503448	Single read from an extremity of a full-length cDNA clone made from Anopheles gambiae total adult females. 5-PRIME end of clone FK0AAA6BA03 of strain 6-9 of Anopheles gambiae (African malaria mosquito)	80.769	5.21e-11		NODE_10132_length_772_cov_5.606695	Bombus hortorum genome assembly, chromosome: 4	94.231	1.86e-10		NODE_10112_length_782_cov_3.152682	PREDICTED: Bombus vosnesenskii uncharacterized LOC117232380 (LOC117232380), transcript variant X2, ncRNA	87.719	6.81e-05		NODE_1012_length_2371_cov_4.371762	Bombus hortorum genome assembly, chromosome: 1	92.67	3.25e-67		NODE_10137_length_747_cov_6.728324	PREDICTED: Ceratina calcarata LIM/homeobox protein Lhx5 (LOC108623030), transcript variant X5, mRNA	97.133	2.53e-128		NODE_10141_length_767_cov_5.365169	Bombus pascuorum genome assembly, chromosome: 7	91.176	8.51e-14		NODE_10139_length_774_cov_79.243394	Mellicta athalia genome assembly, chromosome: 9	75.421	1.67e-85		NODE_10137_length_764_cov_5.964739	Cyaniris semiargus genome assembly, chromosome: 3	100	1.09e-17		NODE_10139_length_758_cov_6.778094	Bombus pascuorum genome assembly, chromosome: 8	78.274	2.24e-44		NODE_10119_length_805_cov_3.857333	Bombus pascuorum genome assembly, chromosome: 1	84.277	6.78e-30
NODE_10133_length_780_cov_4.449655	Laodelphax striatellus clone L5-QFClone-493 transposon mariner-like element, complete sequence	100	1.11e-22		NODE_10133_length_772_cov_5.033473	Bombus pascuorum genome assembly, chromosome: 5	96.154	6.53e-25		NODE_10113_length_782_cov_2.869326	Bombus hortorum genome assembly, chromosome: 15	82.609	8.75e-09		NODE_10120_length_778_cov_3.904564	Bombus hortorum genome assembly, chromosome: 3	84.918	6.14e-75		NODE_10138_length_747_cov_6.726879	Sparus aurata genome assembly, chromosome: 1	96.875	0.011		NODE_10142_length_767_cov_5.332865	PREDICTED: Ceratina calcarata potassium channel subfamily T member 1 (LOC108622588), transcript variant X3, mRNA	100	0.04		NODE_10141_length_774_cov_21.698192	PREDICTED: Ceratina calcarata agrin-like (LOC108622162), mRNA	85.732	0		NODE_10138_length_764_cov_5.645980	Bombus hortorum genome assembly, chromosome: 1	84.496	5.03e-21		NODE_1014_length_2344_cov_25.490170	Spilosoma lubricipeda genome assembly, chromosome: 18	92	3.5e-07		NODE_1012_length_2568_cov_9.758456	Bombus pascuorum genome assembly, chromosome: 1	90.217	1.35e-21
NODE_10134_length_780_cov_4.164138	Bombus hortorum genome assembly, chromosome: 2	81.667	2.99e-43		NODE_10135_length_771_cov_35.941341	Noctua pronuba genome assembly, chromosome: 4	76.871	8.32e-34		NODE_10114_length_782_cov_2.404402	Camellia sinensis var. assamica chromosome 2 mitochondrion, complete sequence	91.726	3.29e-157		NODE_10121_length_778_cov_3.781466	Bombus pascuorum genome assembly, chromosome: 2	79.058	1.11e-17		NODE_1014_length_2322_cov_3.726511	Bombus pascuorum genome assembly, chromosome: 2	97.368	1.61e-05		NODE_10143_length_767_cov_5.293539	Bombus hortorum genome assembly, chromosome: 4	81.034	3.96e-12		NODE_10142_length_774_cov_5.865090	Bombus hortorum genome assembly, chromosome: 12	83.333	1.01e-77		NODE_10139_length_764_cov_4.795487	PREDICTED: Ceratina calcarata uncharacterized LOC113464492 (LOC113464492), transcript variant X2, mRNA	84.762	6.24e-50		NODE_10140_length_758_cov_6.315789	PREDICTED: Ceratina calcarata MAM domain-containing glycosylphosphatidylinositol anchor protein 1 (LOC108632348), mRNA	77.281	2.8e-68		NODE_10123_length_804_cov_14.296395	Bombus pascuorum genome assembly, chromosome: 3	95.146	1.87e-35
NODE_10135_length_780_cov_4.053793	PREDICTED: Ceratina calcarata uncharacterized LOC108627180 (LOC108627180), transcript variant X2, mRNA	98.684	3.95e-27		NODE_10136_length_771_cov_9.493017	Melitaea cinxia genome assembly, chromosome: 28	95.349	4.01e-07		NODE_10116_length_782_cov_2.162311	Trachelium caeruleum chloroplast, complete genome	90.164	1.32e-81		NODE_10124_length_777_cov_19.029086	Boloria selene genome assembly, chromosome: W	73.721	2.89e-63		NODE_10142_length_747_cov_4.079480	Apiotrichum porosum Chromatin structure remodeling complex protein sfh1 (SFH1), partial mRNA	100	0.011		NODE_10145_length_767_cov_4.860955	PREDICTED: Polistes dominula protein EMSY (LOC107072749), transcript variant X3, misc_RNA	93.443	3.06e-13		NODE_10144_length_774_cov_5.713491	Bombus pascuorum genome assembly, chromosome: 2	91.958	9.79e-103		NODE_1014_length_2355_cov_5.127391	Bombus pascuorum genome assembly, chromosome: 1	97.674	2.72e-08		NODE_10141_length_758_cov_6.287340	Bombus pascuorum genome assembly, chromosome: 8	100	1.82e-10		NODE_10124_length_804_cov_11.331108	Pheosia gnoma genome assembly, chromosome: 28	97.927	3.74e-87
NODE_1014_length_2407_cov_4.662415	Bombus pascuorum genome assembly, chromosome: 2	81.287	7.57e-24		NODE_1014_length_2334_cov_9.129443	PREDICTED: Ceratina calcarata G-protein coupled receptor 52 (LOC108629989), mRNA	97.345	3.94e-101		NODE_10118_length_781_cov_25.865014	Hedya salicella genome assembly, chromosome: 3	79.769	1.11e-22		NODE_10125_length_777_cov_6.515235	PREDICTED: Ceratina calcarata fatty acyl-CoA reductase wat-like (LOC108625463), partial mRNA	89.928	1.79e-40		NODE_10143_length_747_cov_4.030347	Bombus pascuorum genome assembly, chromosome: 7	90.826	1.74e-30		NODE_10148_length_767_cov_4.238764	PREDICTED: Harpegnathos saltator piggyBac transposable element-derived protein 4-like (LOC112588679), mRNA	93.069	4.98e-31		NODE_10146_length_774_cov_5.489569	Bombus pascuorum genome assembly, chromosome: 5	87.156	1.1e-22		NODE_10142_length_764_cov_3.132581	Bombus hortorum genome assembly, chromosome: 6	79.635	4.82e-51		NODE_10142_length_758_cov_6.113798	Bombus hortorum genome assembly, chromosome: 8	80.255	6.45e-20		NODE_10125_length_804_cov_7.497997	Bombus pascuorum genome assembly, chromosome: 1	84.868	8.76e-29
NODE_10140_length_780_cov_3.100690	Bombus campestris genome assembly, chromosome: 25	86.905	2.41e-14		NODE_10140_length_771_cov_7.773743	Bombus campestris genome assembly, chromosome: 4	86.782	2.11e-99		NODE_10122_length_781_cov_5.575758	PREDICTED: Polistes dominula facilitated trehalose transporter Tret1-like (LOC107071492), transcript variant X2, mRNA	85.938	1.84e-25		NODE_10127_length_777_cov_6.225762	Bombus pascuorum genome assembly, chromosome: 2	100	0.041		NODE_10145_length_747_cov_3.845376	PREDICTED: Ceratina calcarata glycogen debranching enzyme (LOC108623291), transcript variant X1, mRNA	89.453	9.7e-83		NODE_10149_length_767_cov_3.922753	PREDICTED: Ceratina calcarata uncharacterized LOC108624680 (LOC108624680), transcript variant X2, mRNA	89.848	1.03e-62		NODE_10147_length_774_cov_5.090403	PREDICTED: Ceratina calcarata motile sperm domain-containing protein 2 (LOC108632820), transcript variant X4, mRNA	93.893	4.92e-46		NODE_10144_length_764_cov_2.366714	Bombus campestris genome assembly, chromosome: 14	91.667	1.7e-65		NODE_10143_length_758_cov_5.465149	PREDICTED: Ceratina calcarata CDP-diacylglycerol--inositol 3-phosphatidyltransferase (LOC108631482), mRNA	78.281	5.8e-95		NODE_10129_length_804_cov_5.514019	Bombus campestris genome assembly, chromosome: 4	89.286	4.13e-17
NODE_10142_length_780_cov_1.542069	Verbena officinalis chloroplast, complete genome	98.131	0		NODE_10141_length_771_cov_7.016760	PREDICTED: Ceratina calcarata uncharacterized LOC108628033 (LOC108628033), transcript variant X2, mRNA	78.827	6.21e-60		NODE_10124_length_781_cov_5.234160	PREDICTED: Apis cerana protein SCAI-like (LOC107999376), mRNA	93.868	1.02e-82		NODE_10128_length_777_cov_5.979224	Bombus hortorum genome assembly, chromosome: 16	86.486	6.72e-10		NODE_10146_length_747_cov_3.739884	Bombus campestris genome assembly, chromosome: 11	86.667	6.09e-50		NODE_1015_length_2421_cov_5.578614	Bombus pascuorum genome assembly, chromosome: 8	84.466	7.4e-44		NODE_1015_length_2401_cov_7.163683	PREDICTED: Ceratina calcarata titin (LOC108632877), mRNA	91.85	5.1e-120		NODE_10145_length_763_cov_20.334746	Bombus campestris genome assembly, chromosome: 15	91.304	2.32e-24		NODE_10144_length_758_cov_5.463727	PREDICTED: Ceratina calcarata inosine triphosphate pyrophosphatase (LOC108629292), transcript variant X2, mRNA	90.741	1.1e-07		NODE_1013_length_2568_cov_8.317947	PREDICTED: Ceratina calcarata ER degradation-enhancing alpha-mannosidase-like protein 3 (LOC108622616), mRNA	93.143	1.48e-140
NODE_10147_length_779_cov_3.450276	Bombus pascuorum genome assembly, chromosome: 10	85.714	3.6e-92		NODE_10144_length_771_cov_6.247207	Bombus pascuorum genome assembly, chromosome: 1	89.873	4.7e-76		NODE_10126_length_781_cov_4.787879	Bombus pascuorum genome assembly, chromosome: 2	92.667	1.77e-50		NODE_1013_length_2370_cov_4.780130	Bombus pascuorum genome assembly, chromosome: 2	88.591	2.03e-39		NODE_10148_length_747_cov_3.346821	Bombus pascuorum genome assembly, chromosome: 1	79.703	2.94e-23		NODE_10150_length_767_cov_3.769663	PREDICTED: Ceratina calcarata TLD domain-containing protein 2 (LOC108631244), transcript variant X17, mRNA	91.617	6.22e-55		NODE_10151_length_774_cov_4.189152	PREDICTED: Polistes dominula uncharacterized LOC107067369 (LOC107067369), ncRNA	94.545	4e-12		NODE_10146_length_763_cov_6.444915	Euproctis similis genome assembly, chromosome: 18	95.161	5.06e-16		NODE_10145_length_758_cov_4.958748	Euproctis similis genome assembly, chromosome: 19	98.182	1.81e-15		NODE_10130_length_804_cov_5.400534	Bombus hortorum genome assembly, chromosome: 14	89.286	3.02e-58
NODE_10148_length_779_cov_2.762431	Bombus hortorum genome assembly, chromosome: 14	94.521	1.85e-20		NODE_10146_length_771_cov_6.177374	Bombus hortorum genome assembly, chromosome: 7	84.076	2.33e-29		NODE_10127_length_781_cov_4.719008	Pheosia gnoma genome assembly, chromosome: 6	94.231	6.75e-10		NODE_10131_length_777_cov_5.527701	PREDICTED: Ceratina calcarata discoidin domain-containing receptor 2-like (LOC108631302), mRNA	94.828	4.98e-41		NODE_10149_length_747_cov_3.276012	Bombus hortorum genome assembly, chromosome: 16	88.889	1.4e-06		NODE_10151_length_767_cov_3.362360	PREDICTED: Ceratina calcarata protein furry (LOC108629659), transcript variant X5, mRNA	88.136	2.25e-49		NODE_10152_length_774_cov_4.086231	5_Tge_b3v08	100	0.011		NODE_10149_length_763_cov_5.627119	Trachurus trachurus genome assembly, chromosome: 15	100	0.04		NODE_10146_length_758_cov_4.238976	Bombus pascuorum genome assembly, chromosome: 5	78.571	3.52e-87		NODE_10134_length_804_cov_2.845127	PREDICTED: Ceratina calcarata phosphatidylcholine:ceramide cholinephosphotransferase 2-like (LOC108623766), transcript variant X3, mRNA	96.809	3.13e-33
NODE_1015_length_2405_cov_5.124255	Bombus campestris genome assembly, chromosome: 3	79.77	2.55e-68		NODE_1015_length_2334_cov_9.128126	PREDICTED: Bombus bifarius protein wntless (LOC117206743), mRNA	78.378	4.51e-06		NODE_10133_length_780_cov_52.251034	Deilephila porcellus genome assembly, chromosome: 21	76.63	1.64e-105		NODE_10135_length_777_cov_2.861496	Bombus pensylvanicus isolate 5840bom ultra conserved element locus uce-609 genomic sequence	92.437	3.88e-37		NODE_1015_length_2321_cov_6.223301	Bombus pascuorum genome assembly, chromosome: 2	95	5.8e-05		NODE_10154_length_766_cov_23.680731	PREDICTED: Ceratina calcarata uncharacterized LOC113464324 (LOC113464324), mRNA	87.342	1.1e-12		NODE_10154_length_774_cov_3.766342	Gossypium turneri isolate D10-2 chromosome D10_04	96.97	0.011		NODE_1015_length_2355_cov_4.179565	Bombus hortorum genome assembly, chromosome: 5	93.22	1.26e-11		NODE_10149_length_757_cov_7.206553	Bombus pascuorum genome assembly, chromosome: 15	76.232	1.37e-31		NODE_10136_length_803_cov_12.085561	Euproctis similis genome assembly, chromosome: 19	98.214	5.34e-16
NODE_10150_length_779_cov_1.432320	Verbena officinalis chloroplast, complete genome	99.23	0		NODE_10153_length_770_cov_7.365035	PREDICTED: Ceratina calcarata cationic amino acid transporter 2 (LOC108622594), mRNA	96.639	1.76e-45		NODE_10134_length_780_cov_8.622069	PREDICTED: Ceratina calcarata titin homolog (LOC108626309), mRNA	91.034	1.78e-45		NODE_10141_length_776_cov_5.760055	Pheosia tremula genome assembly, chromosome: 14	100	5.22e-06		NODE_10150_length_747_cov_3.011561	Bombus hortorum genome assembly, chromosome: 3	82.096	4.78e-41		NODE_10155_length_766_cov_9.312236	Bombus pascuorum genome assembly, chromosome: 1	86.29	6.48e-25		NODE_10155_length_774_cov_3.610570	Bombus hortorum genome assembly, chromosome: 6	79.612	1.82e-25		NODE_10152_length_763_cov_4.341808	PREDICTED: Apis florea WAG22 antigen-like (LOC105735385), mRNA	81.609	3.07e-08		NODE_1015_length_2344_cov_6.419834	Bombus pascuorum genome assembly, chromosome: 14	87.5	1.51e-60		NODE_10138_length_803_cov_7.692513	Bombus pascuorum genome assembly, chromosome: 2	85.106	3.21e-13
NODE_10152_length_778_cov_9.096819	Bombus hortorum genome assembly, chromosome: 1	93.333	3.02e-33		NODE_10157_length_770_cov_6.862937	Bombus pascuorum genome assembly, chromosome: 1	81.818	8.25e-39		NODE_10135_length_780_cov_7.217931	Bombus pascuorum genome assembly, chromosome: 3	90.625	5.03e-36		NODE_10142_length_776_cov_5.521498	Aphyllanthes monspeliensis voucher K:2001826 chloroplast, complete genome	100	0.041		NODE_10157_length_746_cov_5.688857	Nymphalis polychloros genome assembly, chromosome: 14	100	0.000233		NODE_10158_length_766_cov_6.862166	Boloria selene genome assembly, chromosome: 21	93.396	2.97e-33		NODE_1016_length_2400_cov_5.170149	Bombus pascuorum genome assembly, chromosome: 2	83.784	1.45e-105		NODE_10153_length_763_cov_4.021186	PREDICTED: Ceratina calcarata protein enabled homolog (LOC108621986), mRNA	94.767	4.71e-66		NODE_10152_length_757_cov_5.903134	PREDICTED: Ceratina calcarata mucin-17 (LOC108630128), mRNA	96.25	1.68e-65		NODE_10139_length_803_cov_6.292781	Bombus pascuorum genome assembly, chromosome: 13	96.552	1.92e-15
NODE_10155_length_778_cov_5.611342	PREDICTED: Ceratina calcarata E3 ubiquitin-protein ligase mib1-like (LOC108626404), mRNA	85.535	2.34e-34		NODE_1016_length_2334_cov_8.680123	PREDICTED: Nomia melanderi uncharacterized LOC116434923 (LOC116434923), mRNA	97.436	4.51e-06		NODE_10137_length_780_cov_6.645517	Bombus hortorum genome assembly, chromosome: 6	81.735	1.08e-37		NODE_10147_length_776_cov_2.020804	Hypochaeris radicata chloroplast, complete genome	99.865	0		NODE_10158_length_746_cov_5.308249	PREDICTED: Ceratina calcarata myosin light chain kinase, smooth muscle-like (LOC108631299), partial mRNA	90.643	6.04e-55		NODE_1016_length_2420_cov_6.057082	Bombus pascuorum genome assembly, chromosome: 2	88.182	2.01e-59		NODE_10162_length_773_cov_5.038997	PREDICTED: Ceratina calcarata centrosomal protein of 135 kDa (LOC108632763), mRNA	98.214	5.13e-16		NODE_10154_length_763_cov_3.792373	Bombus pascuorum genome assembly, chromosome: 9	86.765	3.07e-08		NODE_10156_length_757_cov_5.186610	Andrena (Melandrena) sp. BF-2014 isolate 1585and ultra conserved element locus uce-1314 genomic sequence	92.157	9.7e-93		NODE_10140_length_803_cov_5.403743	Bombus hortorum genome assembly, chromosome: 1	78.523	3.01e-58
NODE_10158_length_778_cov_4.186722	Bombus pascuorum genome assembly, chromosome: 14	90.625	6.59e-25		NODE_10161_length_770_cov_4.890909	Bombus campestris genome assembly, chromosome: 13	75.421	6.56e-20		NODE_10138_length_780_cov_5.757241	Bombus pensylvanicus isolate 5710bom ultra conserved element locus uce-1093 genomic sequence	96.667	1.35e-61		NODE_10148_length_775_cov_15.648611	Bombus hortorum genome assembly, chromosome: 16	95.122	2.29e-44		NODE_1016_length_2320_cov_4.034437	PREDICTED: Ceratina calcarata HIV Tat-specific factor 1 homolog (LOC108623372), mRNA	82.168	6.28e-129		NODE_10162_length_766_cov_4.728551	Bombus pascuorum genome assembly, chromosome: 8	92.683	0.00024		NODE_10165_length_773_cov_4.136490	Bombus pascuorum genome assembly, chromosome: 10	82.075	1.07e-37		NODE_10155_length_763_cov_3.569209	PREDICTED: Wasmannia auropunctata Bardet-Biedl syndrome 5 protein homolog (LOC105459077), mRNA	86.957	2.37e-09		NODE_10158_length_757_cov_4.391738	Bombus pascuorum genome assembly, chromosome: 9	85.837	1.02e-57		NODE_10143_length_802_cov_24.014726	PREDICTED: Ceratina calcarata uncharacterized LOC113463924 (LOC113463924), partial mRNA	95.122	5.41e-06
NODE_10159_length_778_cov_3.605809	1_Tdi_b3v08	97.059	0.000876		NODE_10162_length_770_cov_4.440559	PREDICTED: Ceratina calcarata hemicentin-1 (LOC108627040), mRNA	87.5	0		NODE_1014_length_2398_cov_7.902262	Bombus pascuorum genome assembly, chromosome: 1	77.399	1.2e-56		NODE_10149_length_775_cov_10.345833	5_Tge_b3v08	100	0.041		NODE_10160_length_746_cov_4.694645	Bombus campestris genome assembly, chromosome: 5	82.873	1.04e-32		NODE_10164_length_766_cov_4.545710	Hedya salicella genome assembly, chromosome: 7	84.884	1.1e-12		NODE_10169_length_773_cov_2.669916	Bombus hortorum genome assembly, chromosome: 2	82.154	1.03e-62		NODE_10156_length_763_cov_3.388418	PREDICTED: Ceratina calcarata band 7 protein AGAP004871-like (LOC108623046), transcript variant X4, mRNA	97.196	1.63e-95		NODE_10159_length_757_cov_4.311966	PREDICTED: Ceratina calcarata putative uncharacterized protein DDB_G0277255 (LOC108631322), mRNA	88.934	3.56e-77		NODE_10144_length_802_cov_12.168675	Bombus pascuorum genome assembly, chromosome: 2	85.35	8.67e-34
NODE_1016_length_2405_cov_4.925957	Bombus hortorum genome assembly, chromosome: 1	92.715	4.36e-51		NODE_10163_length_770_cov_4.244755	Bombus hortorum genome assembly, chromosome: 14	83.436	3.89e-27		NODE_10141_length_780_cov_5.255172	Inachis io genome assembly, chromosome: 12	100	0.011		NODE_1015_length_2366_cov_5.245781	Bombus hortorum genome assembly, chromosome: 2	87.324	7.33e-34		NODE_10162_length_746_cov_4.065123	Bombus pascuorum genome assembly, chromosome: 5	88.546	5.96e-65		NODE_10166_length_766_cov_3.742616	Bombus hortorum genome assembly, chromosome: 13	79.126	1.08e-22		NODE_1017_length_2399_cov_5.591297	Bombus pascuorum genome assembly, chromosome: 2	79.193	2.04e-44		NODE_10157_length_763_cov_3.131356	Bombus pascuorum genome assembly, chromosome: 8	94.545	1.42e-11		NODE_1016_length_2343_cov_6.312500	Erynnis tages genome assembly, chromosome: 8	100	0.035		NODE_10145_length_802_cov_8.864793	Pipistrellus pipistrellus genome assembly, chromosome: 9	97.436	1.5e-06
NODE_10160_length_778_cov_1.997234	Bombus pascuorum genome assembly, chromosome: 1	90.608	2.92e-58		NODE_10166_length_770_cov_3.313287	PREDICTED: Ceratina calcarata ruvB-like 1 (LOC108623578), mRNA	91.071	2.63e-123		NODE_10142_length_780_cov_4.841379	PREDICTED: Ceratina calcarata nephrin-like (LOC108627074), transcript variant X6, mRNA	91.453	6.51e-35		NODE_10153_length_775_cov_6.454167	Bombus hortorum genome assembly, chromosome: 1	88.235	1.05e-52		NODE_10165_length_746_cov_3.211288	PREDICTED: Ceratina calcarata uncharacterized LOC108626223 (LOC108626223), mRNA	88.182	9.97e-63		NODE_10167_length_766_cov_3.673699	Bombus pascuorum genome assembly, chromosome: 6	86.466	2.31e-29		NODE_10170_length_772_cov_9.948396	Ampulex compressa mitochondrion, partial genome	97.222	0.000242		NODE_10158_length_763_cov_2.851695	Bombus pascuorum genome assembly, chromosome: 12	94	1.38e-31		NODE_10160_length_757_cov_4.247863	Laodelphax striatellus clone L5-QFClone-493 transposon mariner-like element, complete sequence	100	1.07e-22		NODE_10146_length_802_cov_8.800535	Bombus pascuorum genome assembly, chromosome: 1	94.167	1.43e-41
NODE_10164_length_777_cov_5.779778	PREDICTED: Megachile rotundata uncharacterized LOC105662016 (LOC105662016), mRNA	93.269	1.09e-32		NODE_10168_length_769_cov_8.894958	Mus musculus BAC clone RP24-426D18 from chromosome 1, complete sequence	100	0.04		NODE_10144_length_780_cov_3.920000	Bombus pascuorum genome assembly, chromosome: 9	95.169	6.07e-85		NODE_10154_length_775_cov_6.316667	PREDICTED: Ceratina calcarata uncharacterized LOC113463924 (LOC113463924), partial mRNA	100	0.000243		NODE_10169_length_745_cov_5.537681	Bombus pascuorum genome assembly, chromosome: 14	79.699	2.97e-13		NODE_10169_length_766_cov_3.185654	Phalera bucephala genome assembly, chromosome: 4	100	0.04		NODE_10172_length_772_cov_7.320781	Lepeophtheirus salmonis strain IoA-00 genome assembly, chromosome: 7	100	0.04		NODE_10159_length_763_cov_2.721751	Bombus pascuorum genome assembly, chromosome: 8	90.654	8.29e-29		NODE_10161_length_757_cov_4.165242	Bombus hortorum genome assembly, chromosome: 9	90.709	2.49e-148		NODE_10147_length_802_cov_8.412316	Boloria selene genome assembly, chromosome: 4	94.595	0.003
NODE_10167_length_777_cov_4.839335	PREDICTED: Ceratina calcarata 28S ribosomal protein S21, mitochondrial (LOC108624657), transcript variant X2, mRNA	86.607	3.06e-23		NODE_1017_length_2334_cov_7.076349	Bombus hortorum genome assembly, chromosome: 2	91.509	7.28e-29		NODE_10145_length_780_cov_3.863448	Bombus pascuorum genome assembly, chromosome: 1	85.6	8.54e-24		NODE_10155_length_775_cov_6.002778	PREDICTED: Ceratina calcarata zinc carboxypeptidase-like (LOC108632853), mRNA	87.115	6.96e-164		NODE_1017_length_2320_cov_3.490508	Bombus campestris genome assembly, chromosome: 9	93.119	1.12e-81		NODE_1017_length_2419_cov_7.911168	Bombus pensylvanicus isolate 5715bom ultra conserved element locus uce-607 genomic sequence	95.652	9.43e-53		NODE_10173_length_772_cov_5.947001	Glaucopsyche alexis genome assembly, chromosome: Z	93.671	1.41e-21		NODE_1016_length_2354_cov_7.081775	Bombus campestris genome assembly, chromosome: 2	82.123	2.04e-29		NODE_10164_length_756_cov_9.713267	Chrysoperla carnea genome assembly, chromosome: 3	98.969	2.91e-38		NODE_10149_length_802_cov_7.448461	PREDICTED: Ceratina calcarata transcription factor MafA-like (LOC108626990), transcript variant X1, mRNA	91.413	5.82e-135
NODE_10168_length_777_cov_4.797784	Bombus pascuorum genome assembly, chromosome: 2	94.512	4.84e-61		NODE_10171_length_769_cov_7.424370	Bombus pascuorum genome assembly, chromosome: 4	81.749	3.78e-47		NODE_10147_length_780_cov_3.794483	PREDICTED: Ceratina calcarata uncharacterized LOC108632975 (LOC108632975), mRNA	85.954	4.37e-136		NODE_10157_length_775_cov_5.551389	PREDICTED: Ceratina calcarata protein yellow-like (LOC108623371), transcript variant X2, mRNA	87.955	5.82e-110		NODE_10170_length_745_cov_5.376812	Craniophora ligustri genome assembly, chromosome: 14	100	1.35e-26		NODE_10172_length_766_cov_2.774965	Bombus campestris genome assembly, chromosome: 2	76.73	2.99e-28		NODE_10174_length_772_cov_5.930265	Melitaea cinxia genome assembly, chromosome: 8	95.556	1.12e-07		NODE_10160_length_763_cov_1.960452	Bombus pascuorum genome assembly, chromosome: 14	89.381	1.07e-27		NODE_10165_length_756_cov_9.480742	PREDICTED: Nomia melanderi uncharacterized LOC116425554 (LOC116425554), transcript variant X2, mRNA	100	0.00085		NODE_1015_length_2566_cov_9.864994	Bombus hortorum genome assembly, chromosome: 8	86.916	1.66e-55
NODE_10169_length_777_cov_4.477839	Schrankia costaestrigalis genome assembly, chromosome: 22	98.276	3.99e-17		NODE_10174_length_769_cov_6.123249	Bombus pascuorum genome assembly, chromosome: 4	95	1.86e-05		NODE_10148_length_780_cov_3.388966	Bombus pascuorum genome assembly, chromosome: 5	94.048	2.14e-99		NODE_10158_length_775_cov_5.359722	Biston betularia genome assembly, chromosome: 20	100	5.14e-16		NODE_10172_length_745_cov_5.171014	PREDICTED: Ceratina calcarata zinc finger protein 177-like (LOC108632085), mRNA	79.893	1.5e-135		NODE_1018_length_2418_cov_5.065595	Bombus pascuorum genome assembly, chromosome: 1	88.889	7.34e-49		NODE_10175_length_772_cov_5.504881	Bombus pascuorum genome assembly, chromosome: 2	95.122	4.54e-101		NODE_10161_length_762_cov_25.697313	Nasonia vitripennis BAC NV_Bb-46A1 (Clemson University Genomics Nasonia vitripennis BAC Library) complete sequence	88.854	0		NODE_10167_length_756_cov_7.951498	Bombus pascuorum genome assembly, chromosome: 2	84.848	2.83e-58		NODE_10151_length_802_cov_6.526104	Bombus campestris genome assembly, chromosome: 7	87.059	8.92e-14
NODE_10172_length_777_cov_3.360111	PREDICTED: Apis cerana uncharacterized LOC108000932 (LOC108000932), ncRNA	93.583	6.17e-70		NODE_10175_length_769_cov_6.095238	Bombus campestris genome assembly, chromosome: 10	85.131	3.57e-87		NODE_10150_length_780_cov_2.012414	Nicotiana tabacum strain zhongyan90 cytoplasmic male sterility(CMS) line cultivar MSzhongyan90 mitochondrion, complete genome	100	4e-17		NODE_1016_length_2365_cov_19.868831	PREDICTED: Nothoprocta perdicaria HECT domain E3 ubiquitin protein ligase 2 (HECTD2), transcript variant X1, mRNA	100	0.13		NODE_10174_length_745_cov_4.449275	Bombus pascuorum genome assembly, chromosome: 8	94.34	1.79e-10		NODE_10181_length_765_cov_3.718310	PREDICTED: Ceratina calcarata isopentenyl-diphosphate Delta-isomerase 1 (LOC108625101), transcript variant X1, mRNA	84.516	2.79e-78		NODE_10176_length_772_cov_4.940028	Bombus hortorum genome assembly, chromosome: 1	88.852	1.65e-95		NODE_10162_length_762_cov_7.104668	Bombus hortorum genome assembly, chromosome: 10	96.491	6.54e-15		NODE_1017_length_2341_cov_6.990814	PREDICTED: Ceratina calcarata Y+L amino acid transporter 2 (LOC108623150), transcript variant X5, misc_RNA	89.101	1.07e-121		NODE_10152_length_802_cov_6.232932	PREDICTED: Ceratina calcarata multiple C2 and transmembrane domain-containing protein (LOC108628472), transcript variant X6, mRNA	89.42	3.68e-97
NODE_10174_length_776_cov_9.815534	1_Tps_b3v08	100	0.041		NODE_10177_length_769_cov_5.484594	PREDICTED: Ceratina calcarata semaphorin-2A (LOC108631122), partial mRNA	96.711	1.03e-62		NODE_10152_length_779_cov_17.274862	Brassica rapa genome, scaffold: A09	100	0.041		NODE_10162_length_775_cov_4.881944	PREDICTED: Ceratina calcarata E3 ubiquitin-protein ligase mib1-like (LOC108626404), mRNA	85.535	2.33e-34		NODE_10177_length_745_cov_3.530435	Lutra lutra genome assembly, chromosome: 14	100	0.039		NODE_10184_length_764_cov_6.561354	Bombus pascuorum genome assembly, chromosome: 9	88.571	2.32e-24		NODE_1018_length_2397_cov_7.882579	PREDICTED: Ceratina calcarata uncharacterized LOC108624679 (LOC108624679), transcript variant X7, mRNA	85.532	1.2e-56		NODE_1017_length_2353_cov_7.064839	PREDICTED: Ceratina calcarata uncharacterized LOC108622829 (LOC108622829), mRNA	92.683	2.01e-39		NODE_10172_length_756_cov_5.059914	Melitaea cinxia genome assembly, chromosome: Z	100	0.00085		NODE_10154_length_802_cov_5.467202	Bombus hortorum genome assembly, chromosome: 8	87.5	8.86e-19
NODE_10179_length_776_cov_5.205270	PREDICTED: Ceratina calcarata transcription factor collier (LOC108624218), transcript variant X5, mRNA	93.798	6.39e-45		NODE_10178_length_769_cov_5.183473	Bombus campestris genome assembly, chromosome: 19	81.091	2.27e-44		NODE_10155_length_779_cov_7.033149	Vespula vulgaris genome assembly, chromosome: 12	90.816	5.1e-26		NODE_10163_length_775_cov_4.827778	PREDICTED: Apis mellifera uncharacterized LOC102655393 (LOC102655393), ncRNA	88.764	3.07e-18		NODE_10179_length_745_cov_3.215942	PREDICTED: Ceratina calcarata zinc finger protein rotund-like (LOC108631096), mRNA	91.166	4.38e-101		NODE_10185_length_764_cov_6.356841	Bombus pascuorum genome assembly, chromosome: 3	92.5	0.003		NODE_10183_length_771_cov_7.812849	PREDICTED: Ceratina calcarata uncharacterized LOC108628378 (LOC108628378), mRNA	91.406	2.3e-39		NODE_10172_length_762_cov_4.039604	Bombus campestris genome assembly, chromosome: 2	91.667	1.39e-21		NODE_10176_length_756_cov_3.094151	Bombus pascuorum genome assembly, chromosome: 1	88.961	3.74e-42		NODE_10156_length_802_cov_4.314592	Bombus pascuorum genome assembly, chromosome: 14	81.928	6.8e-25
NODE_1018_length_2404_cov_6.254151	Bombus pascuorum genome assembly, chromosome: 16	95.122	1.67e-05		NODE_10179_length_769_cov_4.116246	PREDICTED: Apis dorsata esterase FE4-like (LOC102674083), mRNA	76.41	3.94e-17		NODE_1016_length_2398_cov_6.574050	Pipistrellus pipistrellus genome assembly, chromosome: 17	87.151	1.22e-46		NODE_10165_length_775_cov_4.605556	PREDICTED: Vollenhovia emeryi uncharacterized LOC105556350 (LOC105556350), mRNA	90.104	4.83e-61		NODE_1018_length_2319_cov_4.481007	Bombus hortorum genome assembly, chromosome: 2	89.175	2.49e-58		NODE_10188_length_764_cov_5.592384	PREDICTED: Dinoponera quadriceps phospholipase D1 (LOC106747092), mRNA	88.194	3.81e-37		NODE_10184_length_771_cov_7.682961	Bombus pascuorum genome assembly, chromosome: 9	86.047	3.98e-12		NODE_10173_length_762_cov_3.992928	PREDICTED: Castor canadensis E3 ubiquitin-protein ligase UHRF2-like (LOC109683500), partial mRNA	100	0.011		NODE_10177_length_755_cov_20.311429	Bombus pascuorum genome assembly, chromosome: 14	83.544	6.34e-30		NODE_1016_length_2566_cov_8.605337	Bombus hortorum genome assembly, chromosome: 1	80.272	6.33e-15
NODE_10180_length_776_cov_4.595007	Bombus pascuorum genome assembly, chromosome: 8	90.58	2.31e-39		NODE_1018_length_2333_cov_9.957858	Bombus pascuorum genome assembly, chromosome: 1	77.612	2.51e-58		NODE_10160_length_779_cov_5.607735	PREDICTED: Glycine max sodium/hydrogen exchanger 1 (LOC100787925), mRNA	100	0.003		NODE_10166_length_775_cov_4.344444	Erysipelatoclostridium ramosum strain FDAARGOS_1105 chromosome, complete genome	96.97	0.011		NODE_10182_length_745_cov_2.513043	Bombus pascuorum genome assembly, chromosome: 9	89.441	1.7e-45		NODE_10192_length_764_cov_4.067701	Bombus pascuorum genome assembly, chromosome: 11	87.895	1.73e-50		NODE_10185_length_771_cov_5.893855	Bombus campestris genome assembly, chromosome: 19	82.205	4.47e-111		NODE_10174_length_762_cov_3.937765	PREDICTED: Ceratina calcarata uncharacterized LOC108624996 (LOC108624996), transcript variant X5, mRNA	97.191	3.59e-77		NODE_1018_length_2340_cov_8.913348	PREDICTED: Ceratina calcarata protein eva-1 homolog C-like (LOC108628156), partial mRNA	93.243	1.18e-51		NODE_10161_length_801_cov_9.022788	Caenorhabditis sp. 34 TK-2017 DNA. chromosome 2, nearly complete genome	100	0.003
NODE_10183_length_776_cov_4.188627	Bombus hortorum genome assembly, chromosome: 14	93.878	3.12e-08		NODE_10182_length_769_cov_2.641457	PREDICTED: Ceratina calcarata fl(2)d-associated complex component (LOC108622268), transcript variant X1, mRNA	95.868	2.09e-104		NODE_10164_length_779_cov_4.305249	PREDICTED: Ceratina calcarata uncharacterized LOC108626033 (LOC108626033), transcript variant X3, misc_RNA	83.108	1.2e-146		NODE_1017_length_2365_cov_6.890476	Bombus pascuorum genome assembly, chromosome: 5	91.209	9.61e-23		NODE_10183_length_745_cov_2.060870	Bombus hortorum genome assembly, chromosome: 2	75.286	6.21e-35		NODE_10195_length_764_cov_2.277856	PREDICTED: Oncorhynchus nerka insertion element IS600 uncharacterized 31 kDa protein-like (LOC115122925), mRNA	100	0		NODE_10187_length_771_cov_4.592179	Bombus campestris genome assembly, chromosome: 6	87.5	3.63e-77		NODE_10175_length_762_cov_3.903819	Bombus pascuorum genome assembly, chromosome: 3	77.987	3.04e-13		NODE_10181_length_755_cov_8.197143	Bombus hortorum genome assembly, chromosome: 1	86.508	3.81e-27		NODE_10164_length_801_cov_7.252011	Bombus pascuorum genome assembly, chromosome: 1	100	0.042
NODE_10187_length_776_cov_3.373093	Bombus campestris genome assembly, chromosome: 13	83.065	3.63e-82		NODE_10185_length_768_cov_9.279102	Apteryx australis mantelli genome assembly AptMant0, scaffold scaffold698	100	0.04		NODE_10167_length_779_cov_4.004144	Bombus hortorum genome assembly, chromosome: 14	80.676	6.55e-30		NODE_10171_length_775_cov_3.436111	PREDICTED: Ceratina calcarata protein tyrosine phosphatase type IVA 1 (LOC108626128), transcript variant X5, mRNA	74.642	1.74e-60		NODE_10185_length_744_cov_10.806967	PREDICTED: Hermetia illucens 5S ribosomal RNA (LOC119650515), rRNA	92.453	2.31e-09		NODE_10199_length_763_cov_5.487288	Bombus hortorum genome assembly, chromosome: 11	82.143	3.94e-12		NODE_10188_length_771_cov_4.534916	PREDICTED: Bombus vosnesenskii zinc finger MIZ domain-containing protein 1 (LOC117232387), mRNA	96.262	8.26e-39		NODE_10177_length_762_cov_2.903819	PREDICTED: Ceratina calcarata KN motif and ankyrin repeat domain-containing protein 1 (LOC108627278), transcript variant X1, mRNA	86.498	4.74e-61		NODE_10183_length_755_cov_7.085714	Bombus hortorum genome assembly, chromosome: 8	86.777	2.65e-103		NODE_10166_length_801_cov_6.579088	Bombus hortorum genome assembly, chromosome: 3	82.096	5.14e-41
NODE_10188_length_776_cov_3.330097	Bombus hortorum genome assembly, chromosome: 5	94.521	1.84e-20		NODE_10187_length_768_cov_7.744741	Anthocharis cardamines genome assembly, chromosome: 15	90.244	3.04e-18		NODE_10168_length_779_cov_3.877072	PREDICTED: Ceratina calcarata uncharacterized LOC113463924 (LOC113463924), partial mRNA	95.122	5.24e-06		NODE_10172_length_775_cov_2.569444	PREDICTED: Ceratina calcarata uncharacterized LOC113464857 (LOC113464857), transcript variant X3, ncRNA	85.519	5.94e-95		NODE_1019_length_2318_cov_5.506849	Bombus campestris genome assembly, chromosome: 16	85	1.91e-64		NODE_102_length_4832_cov_17.097551	Spilosoma lubricipeda genome assembly, chromosome: 18	100	0.002		NODE_10190_length_771_cov_4.039106	Bombus pascuorum genome assembly, chromosome: 8	91.589	1.8e-30		NODE_10178_length_762_cov_2.758133	1_Tps_b3v08	81.522	3.82e-32		NODE_10184_length_755_cov_7.001429	Pieris brassicae genome assembly, chromosome: 7	100	2.99e-18		NODE_10167_length_801_cov_5.911528	PREDICTED: Apis dorsata uncharacterized LOC116185359 (LOC116185359), ncRNA	73.101	1.93e-10
NODE_10190_length_776_cov_2.295423	Bombus hortorum genome assembly, chromosome: 1	77.407	1.09e-27		NODE_10188_length_768_cov_7.457223	Bombus pascuorum genome assembly, chromosome: 2	87.179	1.81e-25		NODE_1017_length_2396_cov_5.586074	PREDICTED: Apis dorsata zwei Ig domain protein zig-8-like (LOC102677126), transcript variant X11, mRNA	87.671	4.6e-11		NODE_10175_length_774_cov_17.011127	Jasminum sambac cultivar Hutoumoli linkage group Lg5	96.875	0.011		NODE_10191_length_744_cov_4.047896	Bombus pascuorum genome assembly, chromosome: 8	80.682	1.05e-22		NODE_1020_length_2416_cov_13.443033	Hesperia comma genome assembly, chromosome: 24	100	1.3e-06		NODE_10194_length_771_cov_3.259777	PREDICTED: Osmia lignaria hemicentin-2 (LOC117601144), transcript variant X10, misc_RNA	87.324	1.85e-10		NODE_1018_length_2353_cov_4.171889	PREDICTED: Ceratina calcarata uncharacterized LOC113464239 (LOC113464239), transcript variant X2, ncRNA	89.207	4.79e-150		NODE_1019_length_2340_cov_7.674836	PREDICTED: Ceratina calcarata uncharacterized LOC108629762 (LOC108629762), transcript variant X11, mRNA	95.42	9.18e-48		NODE_10168_length_801_cov_5.656836	PREDICTED: Ceratina calcarata WW domain-binding protein 2 (LOC108621923), transcript variant X3, mRNA	87.335	1.21e-156
NODE_10194_length_775_cov_8.211111	Bombus pascuorum genome assembly, chromosome: 2	84.848	2.9e-58		NODE_1019_length_2332_cov_7.783487	PREDICTED: Ooceraea biroi breast cancer anti-estrogen resistance protein 1 (LOC105288246), transcript variant X2, mRNA	80.919	2.53e-53		NODE_10171_length_779_cov_2.407459	PREDICTED: Bombus bifarius mushroom body large-type Kenyon cell-specific protein 1 (LOC117209845), transcript variant X9, mRNA	96.053	3.07e-23		NODE_10177_length_774_cov_6.244784	PREDICTED: Osmia lignaria uncharacterized LOC117605782 (LOC117605782), ncRNA	88.06	2.82e-78		NODE_10192_length_744_cov_3.386067	Bombus hortorum genome assembly, chromosome: 13	82.075	6.2e-35		NODE_10200_length_763_cov_5.072034	PREDICTED: Bombus vosnesenskii probable methyltransferase-like protein 15 homolog (LOC117234667), transcript variant X2, mRNA	97.059	0.000859		NODE_10195_length_771_cov_2.294693	Bombus pascuorum genome assembly, chromosome: 8	83.333	2.38e-14		NODE_10181_length_761_cov_6.575071	Bombus campestris genome assembly, chromosome: 6	90.476	1.38e-26		NODE_10191_length_755_cov_5.154286	PREDICTED: Apis cerana uncharacterized LOC107999275 (LOC107999275), transcript variant X2, ncRNA	91.803	3.76e-37		NODE_10169_length_801_cov_5.546917	PREDICTED: Ceratina calcarata sperm-associated antigen 6-like (LOC108627750), transcript variant X6, mRNA	89.697	6.55e-50
NODE_10196_length_775_cov_7.045833	PREDICTED: Ceratina calcarata zinc finger protein 177-like (LOC108632085), mRNA	84.993	0		NODE_10192_length_768_cov_5.387097	PREDICTED: Ceratina calcarata uncharacterized LOC108627932 (LOC108627932), transcript variant X8, mRNA	94.495	3.83e-37		NODE_10172_length_779_cov_2.327348	PREDICTED: Megalopta genalis uncharacterized LOC117221212 (LOC117221212), ncRNA	100	1.13e-07		NODE_10179_length_774_cov_5.510431	PREDICTED: Linepithema humile uncharacterized LOC105675463 (LOC105675463), mRNA	100	0.000872		NODE_10195_length_744_cov_2.310595	Bombus hortorum genome assembly, chromosome: 1	88.852	1.58e-95		NODE_10203_length_763_cov_3.446328	Bombus pascuorum genome assembly, chromosome: 8	97.917	1.32e-61		NODE_10199_length_770_cov_6.111888	PREDICTED: Ceratina calcarata uncharacterized LOC108631484 (LOC108631484), mRNA	92.701	7.53e-104		NODE_10183_length_761_cov_5.269122	Bombus pascuorum genome assembly, chromosome: 1	94.167	1.35e-41		NODE_10194_length_755_cov_4.345714	Bombus pascuorum genome assembly, chromosome: 2	84.817	8.08e-39		NODE_1017_length_2566_cov_7.283552	Anthocharis cardamines genome assembly, chromosome: 29	100	1.05e-17
NODE_10197_length_775_cov_6.622222	Bombus pascuorum genome assembly, chromosome: 4	83.333	1.07e-37		NODE_10193_length_768_cov_4.928471	PREDICTED: Ceratina calcarata fatty acyl-CoA reductase wat-like (LOC108625463), partial mRNA	89.928	1.77e-40		NODE_10176_length_778_cov_5.807746	Bombus pascuorum genome assembly, chromosome: 12	94	8.17e-54		NODE_1018_length_2365_cov_6.603030	PREDICTED: Apis dorsata uncharacterized LOC102673098 (LOC102673098), mRNA	80.087	3.41e-32		NODE_10197_length_743_cov_4.840116	PREDICTED: Megachile rotundata brefeldin A-inhibited guanine nucleotide-exchange protein 3 (LOC100875676), transcript variant X5, mRNA	76.793	8.12e-24		NODE_10204_length_763_cov_3.153955	Erysipelatoclostridium ramosum strain FDAARGOS_1105 chromosome, complete genome	96.97	0.011		NODE_102_length_4722_cov_106.343047	Pyrochroa serraticornis genome assembly, chromosome: 2	71.124	2.07e-156		NODE_10184_length_761_cov_4.304533	Bombus pascuorum genome assembly, chromosome: 4	92.735	5.91e-85		NODE_10196_length_755_cov_4.072857	Bombus pascuorum genome assembly, chromosome: 13	88.288	1.77e-25		NODE_10170_length_801_cov_5.211796	Bombus pascuorum genome assembly, chromosome: 6	82.474	1.8e-60
NODE_102_length_4726_cov_7.225648	Bombus hortorum genome assembly, chromosome: 11	82.759	6.26e-97		NODE_10194_length_768_cov_3.281907	Bombus hortorum genome assembly, chromosome: 2	76.425	1.78e-35		NODE_1018_length_2396_cov_4.245622	PREDICTED: Ceratina calcarata POU domain, class 2, transcription factor 2-like (LOC108623621), transcript variant X2, mRNA	92.308	5.42e-75		NODE_10180_length_774_cov_5.150209	Bombus campestris genome assembly, chromosome: 19	81.792	4.82e-61		NODE_102_length_4597_cov_5.797226	PREDICTED: Ceratina calcarata alpha-tocopherol transfer protein-like (LOC108631525), transcript variant X1, mRNA	88.701	3.9e-49		NODE_10205_length_763_cov_3.110169	Bombus pascuorum genome assembly, chromosome: 12	85.52	4.82e-51		NODE_1020_length_2396_cov_6.812900	Bombus pascuorum genome assembly, chromosome: 3	100	0.13		NODE_10185_length_761_cov_3.980170	Euproctis similis genome assembly, chromosome: 19	100	5.05e-16		NODE_102_length_4603_cov_6.658091	Bombus pascuorum genome assembly, chromosome: 6	89.412	1.09e-49		NODE_10172_length_801_cov_4.620643	Bombus hortorum genome assembly, chromosome: 18	95.238	1.5e-06
NODE_10200_length_775_cov_3.865278	Bombus pascuorum genome assembly, chromosome: 1	87.5	2.93e-53		NODE_10196_length_768_cov_2.788219	PREDICTED: Ceratina calcarata uncharacterized LOC108631161 (LOC108631161), mRNA	88.987	0		NODE_10181_length_778_cov_4.449516	PREDICTED: Monomorium pharaonis E3 ubiquitin-protein ligase MYCBP2-like (LOC118645149), mRNA	90.909	2.34e-34		NODE_10183_length_774_cov_4.515994	Andrena (Melandrena) sp. BF-2014 isolate 1585and ultra conserved element locus uce-1314 genomic sequence	92.537	5.89e-100		NODE_1020_length_2316_cov_4.678461	Bombus pascuorum genome assembly, chromosome: 2	85.926	3.36e-27		NODE_1021_length_2416_cov_8.664972	Bombus hortorum genome assembly, chromosome: 9	89.571	3.41e-47		NODE_10201_length_770_cov_5.348252	PREDICTED: Apis cerana uncharacterized LOC107998936 (LOC107998936), ncRNA	76.238	6.52e-25		NODE_10187_length_761_cov_2.171388	Trifolium repens clone BAC 99k01 zinc knuckle (ccHc-type) family proteins, metal ion binding protein, zinc finger (GATA type) family protein, ferredoxin hydrogenase, SH3 domain-containing protein, kinesin-related protein, salt tolerance-like protein, dehydrin b, zinc-mediated transcriptional activator, 26S proteasome AAA-ATPase subunit RPT4a, inositol monophosphatase, dehydrin, and zinc ion bindi…	96.579	0		NODE_10204_length_754_cov_4.834049	Bombus pascuorum genome assembly, chromosome: 12	100	2.32e-14		NODE_10173_length_801_cov_3.979893	Bombus pascuorum genome assembly, chromosome: 5	80.282	1.87e-30
NODE_10202_length_775_cov_3.609722	Bombus pascuorum genome assembly, chromosome: 1	78.285	4.72e-76		NODE_10198_length_767_cov_8.304775	Bombus pascuorum genome assembly, chromosome: 1	79.654	1.07e-32		NODE_10183_length_778_cov_4.428769	Bombus pascuorum genome assembly, chromosome: 15	90.698	0.000876		NODE_10185_length_774_cov_4.268428	Bombus pascuorum genome assembly, chromosome: 12	89.32	6.55e-25		NODE_10203_length_743_cov_3.125000	Erysipelatoclostridium ramosum strain FDAARGOS_1105 chromosome, complete genome	96.97	0.011		NODE_10212_length_762_cov_4.512023	PREDICTED: Nylanderia fulva pleiotropic regulator 1 (LOC114937405), mRNA	80.636	1.31e-66		NODE_10202_length_770_cov_4.889510	PREDICTED: Dinoponera quadriceps DDB1- and CUL4-associated factor 5-like (LOC106747272), transcript variant X3, mRNA	82.684	3.79e-47		NODE_1019_length_2352_cov_6.006095	Bombus pascuorum genome assembly, chromosome: 1	95.349	4.54e-06		NODE_10207_length_754_cov_3.104435	Thalassophryne amazonica genome assembly, chromosome: 21	100	0.039		NODE_10179_length_800_cov_7.548993	PREDICTED: Ceratina calcarata uncharacterized LOC108632975 (LOC108632975), mRNA	84.737	4.71e-101
NODE_10204_length_775_cov_3.127778	Bombus pascuorum genome assembly, chromosome: 2	90	2.41e-09		NODE_1020_length_2332_cov_6.665349	Bombus pascuorum genome assembly, chromosome: 5	79.573	1.18e-46		NODE_10185_length_778_cov_3.348548	Camellia sinensis var. assamica chromosome 2 mitochondrion, complete sequence	97.143	0.000244		NODE_10186_length_774_cov_3.652295	Bombus hortorum genome assembly, chromosome: 13	100	0.000872		NODE_10205_length_743_cov_2.832849	Bombus campestris genome assembly, chromosome: 6	88.936	1.64e-70		NODE_10214_length_762_cov_4.158416	Ochropleura plecta genome assembly, chromosome: 23	100	0.04		NODE_10206_length_769_cov_6.459384	Bombus pascuorum genome assembly, chromosome: 17	100	1.44e-06		NODE_10191_length_760_cov_5.643972	Bombus hortorum genome assembly, chromosome: 1	74.644	2.31e-24		NODE_1021_length_2339_cov_7.709720	PREDICTED: Ceratina calcarata proline-rich extensin-like protein EPR1 (LOC108629419), mRNA	91.139	2.12e-178		NODE_1018_length_2563_cov_7.667464	Bombus pascuorum genome assembly, chromosome: 7	89.024	4.89e-16
NODE_10207_length_774_cov_25.717663	PREDICTED: Stegodyphus dumicola vesicular inhibitory amino acid transporter-like (LOC118188408), mRNA	92.414	8.18e-49		NODE_10203_length_767_cov_5.116573	PREDICTED: Nomia melanderi cytochrome P450 307a1-like (LOC116433772), mRNA	90.385	1.43e-06		NODE_10186_length_778_cov_3.273859	Caenorhabditis sp. 34 TK-2017 DNA. chromosome 2, nearly complete genome	79.13	1.13e-07		NODE_10187_length_774_cov_3.493741	PREDICTED: Bombus vancouverensis nearcticus GDP-D-glucose phosphorylase 1-like (LOC117165682), transcript variant X3, mRNA	88.462	3.01e-33		NODE_10206_length_743_cov_2.819767	Bombus campestris genome assembly, chromosome: 5	84.722	1.04e-27		NODE_10215_length_762_cov_3.926450	PREDICTED: Osmia lignaria hemicentin-2 (LOC117601144), transcript variant X10, misc_RNA	87.324	1.83e-10		NODE_10207_length_769_cov_6.267507	Bombus pascuorum genome assembly, chromosome: 5	90.411	8.18e-44		NODE_10194_length_760_cov_4.876596	Bombus pascuorum genome assembly, chromosome: 2	91.667	1.74e-45		NODE_10210_length_753_cov_12.151862	PREDICTED: Megalopta genalis uncharacterized LOC117218883 (LOC117218883), ncRNA	94.118	2.34e-09		NODE_10180_length_800_cov_7.102013	Bombus pascuorum genome assembly, chromosome: 3	80.973	5.17e-36
NODE_1021_length_2403_cov_6.361584	Bombus hortorum genome assembly, chromosome: 8	86.916	1.56e-55		NODE_10206_length_767_cov_3.818820	PREDICTED: Cephus cinctus protein MEMO1 (LOC107269438), transcript variant X2, mRNA	87.97	2.98e-33		NODE_10187_length_778_cov_3.030429	Bombus hortorum genome assembly, chromosome: 4	82.723	2.34e-34		NODE_10189_length_774_cov_3.457580	Bombus campestris genome assembly, chromosome: 8	84.753	8.18e-49		NODE_10207_length_743_cov_2.440407	Bombus pascuorum genome assembly, chromosome: 2	89.888	8.18e-19		NODE_10217_length_762_cov_3.502122	PREDICTED: Ceratina calcarata S-adenosylmethionine sensor upstream of mTORC1-like (LOC108628306), partial mRNA	86.538	4.67e-71		NODE_10208_length_769_cov_4.712885	PREDICTED: Ceratina calcarata cytosolic carboxypeptidase 1-like (LOC108622069), transcript variant X7, mRNA	95.322	2.84e-68		NODE_10196_length_760_cov_4.473759	PREDICTED: Ceratina calcarata uncharacterized LOC108628026 (LOC108628026), transcript variant X6, mRNA	84.151	2.85e-58		NODE_10211_length_753_cov_7.233524	PREDICTED: Osmia lignaria piggyBac transposable element-derived protein 4-like (LOC117610814), mRNA	91.561	5.85e-85		NODE_10181_length_800_cov_6.216107	PREDICTED: Apis florea uncharacterized LOC105735278 (LOC105735278), mRNA	93.878	1.87e-30
NODE_10211_length_774_cov_5.915160	Bombus hortorum genome assembly, chromosome: 11	90.278	6.64e-15		NODE_10209_length_767_cov_3.023876	Bombus hortorum genome assembly, chromosome: 10	78.431	2.96e-38		NODE_10188_length_778_cov_2.479945	Bombus campestris genome assembly, chromosome: 3	88.732	1.3e-86		NODE_1019_length_2364_cov_7.384582	Bombus pascuorum genome assembly, chromosome: 4	85.38	2.02e-39		NODE_1021_length_2315_cov_6.759735	Bombus pascuorum genome assembly, chromosome: 15	92.683	0.000748		NODE_10218_length_762_cov_3.230552	PREDICTED: Apis dorsata uncharacterized LOC102671985 (LOC102671985), ncRNA	87.692	7.99e-54		NODE_10209_length_769_cov_4.595238	Bombus pascuorum genome assembly, chromosome: 10	83.851	9.52e-118		NODE_10199_length_760_cov_4.078014	Bombus pascuorum genome assembly, chromosome: 10	82.301	3.76e-42		NODE_10212_length_753_cov_6.883954	PREDICTED: Ceratina calcarata actin cytoskeleton-regulatory complex protein pan1-like (LOC108628168), mRNA	82.55	7.46e-94		NODE_10182_length_800_cov_6.004027	PREDICTED: Dinoponera quadriceps histone-lysine N-methyltransferase SETMAR-like (LOC106751377), partial mRNA	88.031	3.78e-77
NODE_10213_length_774_cov_5.389430	Bombus pascuorum genome assembly, chromosome: 9	93.506	1.83e-20		NODE_10211_length_766_cov_28.210970	Bombus campestris genome assembly, chromosome: 15	91.304	2.33e-24		NODE_1019_length_2395_cov_5.691026	PREDICTED: Cephus cinctus adipocyte plasma membrane-associated protein (LOC107265764), mRNA	94.937	2.71e-23		NODE_10190_length_774_cov_3.247566	Bombus campestris genome assembly, chromosome: 10	89.179	6.02e-85		NODE_10211_length_742_cov_4.477438	PREDICTED: Ceratina calcarata gamma-aminobutyric acid type B receptor subunit 2 (LOC108631949), transcript variant X6, mRNA	93.162	2.85e-38		NODE_10219_length_762_cov_2.987270	PREDICTED: Ceratina calcarata uncharacterized LOC113464542 (LOC113464542), mRNA	84.802	2.04e-114		NODE_1021_length_2396_cov_4.618112	PREDICTED: Papilio machaon uncharacterized LOC106718959 (LOC106718959), mRNA	98.182	5.9e-15		NODE_102_length_4776_cov_5.984114	PREDICTED: Ceratina calcarata sentrin-specific protease 8-like (LOC108622761), mRNA	84	2.61e-180		NODE_10213_length_753_cov_6.633238	PREDICTED: Polistes dominula uncharacterized LOC107067369 (LOC107067369), ncRNA	96.364	8.35e-14		NODE_10186_length_800_cov_4.551678	Bombus pascuorum genome assembly, chromosome: 1	84.277	8.71e-29
NODE_10214_length_774_cov_5.310153	PREDICTED: Ceratina calcarata uncharacterized LOC113464042 (LOC113464042), mRNA	90.244	8.36e-34		NODE_10214_length_766_cov_7.153305	Bombus pascuorum genome assembly, chromosome: 3	87.671	6.17e-60		NODE_10191_length_777_cov_19.844875	PREDICTED: Megalopta genalis uncharacterized LOC117227544 (LOC117227544), transcript variant X3, ncRNA	87.075	8.39e-34		NODE_10191_length_774_cov_3.127955	Bombus hortorum genome assembly, chromosome: 16	100	4.03e-07		NODE_10213_length_742_cov_3.682678	PREDICTED: Ceratina calcarata Down syndrome cell adhesion molecule-like protein Dscam2 (LOC108623055), transcript variant X7, mRNA	93.811	1.51e-125		NODE_1022_length_2416_cov_6.440915	Bombus hortorum genome assembly, chromosome: 6	81.818	9.96e-13		NODE_10210_length_769_cov_4.415966	Bombus campestris genome assembly, chromosome: 6	91.803	3.7e-62		NODE_1020_length_2351_cov_5.078833	PREDICTED: Ceratina calcarata dynein intermediate chain 3, ciliary-like (LOC108621911), mRNA	93.976	1.17e-61		NODE_10215_length_753_cov_6.474212	Bombus hortorum genome assembly, chromosome: 1	91.133	1.67e-65		NODE_10188_length_800_cov_2.777181	Bombus pascuorum genome assembly, chromosome: 5	78.571	3.72e-87
NODE_10215_length_774_cov_5.189152	Bombus campestris genome assembly, chromosome: 3	97.196	1.78e-40		NODE_10215_length_766_cov_7.028129	PREDICTED: Dinoponera quadriceps piggyBac transposable element-derived protein 4-like (LOC106751407), transcript variant X7, misc_RNA	98.305	1.09e-17		NODE_10192_length_777_cov_17.717452	PREDICTED: Ceratina calcarata uncharacterized LOC113464190 (LOC113464190), ncRNA	87.838	4.02e-12		NODE_10197_length_773_cov_5.557103	Bombus pascuorum genome assembly, chromosome: 3	91.489	5.2e-06		NODE_10214_length_742_cov_3.665211	Bombus campestris genome assembly, chromosome: 8	82.667	7.88e-44		NODE_10220_length_762_cov_2.967468	Bombus pascuorum genome assembly, chromosome: 4	77.206	3.85e-27		NODE_10218_length_769_cov_2.466387	PREDICTED: Ceratina calcarata elongation of very long chain fatty acids protein 6-like (LOC108630067), partial mRNA	93.625	2.1e-99		NODE_10201_length_760_cov_3.439716	PREDICTED: Ceratina calcarata trichohyalin (LOC108628484), transcript variant X6, mRNA	91.908	2.2e-59		NODE_10217_length_753_cov_5.792264	Bombus hortorum genome assembly, chromosome: 8	92.857	3.54e-77		NODE_1019_length_2562_cov_13.877144	Pinctada martensi clone 02-35 microsatellite sequence	96.875	0.039
NODE_1022_length_2403_cov_3.454003	PREDICTED: Ceratina calcarata uncharacterized LOC113463971 (LOC113463971), ncRNA	86.412	6.46e-134		NODE_10216_length_766_cov_6.604782	PREDICTED: Capsella rubella protein NIM1-INTERACTING 3 (LOC17897598), mRNA	100	0.04		NODE_102_length_4840_cov_6.455172	Bombus pascuorum genome assembly, chromosome: 1	97.297	0.000122		NODE_10198_length_773_cov_4.867688	PREDICTED: Bombus impatiens piggyBac transposable element-derived protein 4-like (LOC117151399), mRNA	92.857	5.17e-11		NODE_10215_length_742_cov_3.596798	Bombus pascuorum genome assembly, chromosome: 6	86.022	1.77e-15		NODE_10225_length_761_cov_4.296034	Bombus pascuorum genome assembly, chromosome: 9	93.617	1.1e-07		NODE_1022_length_2392_cov_6.470689	Bombus hortorum genome assembly, chromosome: 5	86.139	6.95e-79		NODE_10202_length_760_cov_3.258156	Bombus pascuorum genome assembly, chromosome: 4	82.323	1.36e-36		NODE_10218_length_753_cov_5.581662	Solanum pennellii chromosome ch08, complete genome	92.308	0.011		NODE_10191_length_799_cov_6.787634	PREDICTED: Pseudomyrmex gracilis piggyBac transposable element-derived protein 4-like (LOC109861834), transcript variant X6, mRNA	100	6.97e-05
NODE_10221_length_774_cov_3.994437	Bombus pascuorum genome assembly, chromosome: 4	95.683	2.92e-53		NODE_10217_length_766_cov_6.331927	Nomada flavoguttata mitochondrion, partial genome	83.333	0		NODE_1020_length_2394_cov_6.025224	PREDICTED: Ceratina calcarata uncharacterized LOC113464578 (LOC113464578), transcript variant X4, ncRNA	93.75	9.94e-08		NODE_10199_length_773_cov_4.621170	Bombus pascuorum genome assembly, chromosome: 1	92.208	3.77e-52		NODE_10217_length_742_cov_3.148472	Bombus pascuorum genome assembly, chromosome: 7	77.681	2.15e-59		NODE_10226_length_761_cov_4.181303	Bombus pascuorum genome assembly, chromosome: 5	86.175	6.17e-55		NODE_10222_length_768_cov_3.255259	Rhagonycha fulva genome assembly, chromosome: X	100	0.011		NODE_10206_length_760_cov_2.214184	PREDICTED: Ceratina calcarata flocculation protein FLO11 (LOC108631478), mRNA	99.038	1.05e-42		NODE_10219_length_753_cov_5.474212	Bombus hortorum genome assembly, chromosome: 10	82.684	3.4e-107		NODE_10192_length_799_cov_5.865591	Pipistrellus pipistrellus genome assembly, chromosome: 13	95.455	1.16e-07
NODE_10222_length_774_cov_1.913769	Gossypium raimondii isolate D5-4 chromosome D5_08	76.972	1.07e-37		NODE_10218_length_766_cov_5.549930	Bombus campestris genome assembly, chromosome: 4	82.808	6.08e-70		NODE_10201_length_777_cov_3.968144	Bombus hortorum genome assembly, chromosome: 2	77.928	5.08e-26		NODE_102_length_4715_cov_6.793133	PREDICTED: Megachile rotundata uncharacterized LOC105662347 (LOC105662347), transcript variant X2, ncRNA	91.176	1.4e-68		NODE_10218_length_742_cov_2.957787	PREDICTED: Ceratina calcarata ets DNA-binding protein pokkuri (LOC108628365), transcript variant X4, mRNA	90.411	2.72e-73		NODE_10228_length_761_cov_3.978754	Bombus pascuorum genome assembly, chromosome: 13	90.909	8.5e-09		NODE_10225_length_767_cov_4.946629	PREDICTED: Ceratina calcarata uncharacterized LOC108624669 (LOC108624669), transcript variant X4, mRNA	95.918	1.84e-10		NODE_10208_length_759_cov_31.880682	Anabas testudineus genome assembly, chromosome: 5	100	0.04		NODE_1022_length_2338_cov_6.327639	PREDICTED: Stegodyphus dumicola protein artemis-like (LOC118190307), transcript variant X2, mRNA	88.623	4.27e-46		NODE_10196_length_799_cov_3.283602	Bombus pascuorum genome assembly, chromosome: 2	88.148	1.12e-32
NODE_10223_length_774_cov_1.175243	Glycine tomentella clone gtt1-310p22, complete sequence	95.486	0		NODE_10219_length_766_cov_5.279887	PREDICTED: Ceratina calcarata agrin-like (LOC108622162), mRNA	97.354	2.77e-83		NODE_10202_length_777_cov_2.185596	Salix paraflabellaris mitochondrion, complete genome	91.667	1.36e-56		NODE_10201_length_773_cov_4.349582	Bombus pascuorum genome assembly, chromosome: 15	82.317	6.54e-25		NODE_10220_length_742_cov_2.544396	PREDICTED: Ceratina calcarata serine/threonine-protein phosphatase 4 regulatory subunit 1-like (LOC108625177), transcript variant X6, mRNA	89.516	1.34e-31		NODE_10229_length_761_cov_3.940510	PREDICTED: Osmia bicornis bicornis synaptotagmin 1 (LOC114877528), transcript variant X6, mRNA	92.857	1.08e-22		NODE_10227_length_767_cov_3.668539	Bombus hortorum genome assembly, chromosome: 3	91.304	6.58e-15		NODE_1021_length_2351_cov_4.953833	Bombus campestris genome assembly, chromosome: 1	86.145	9.35e-38		NODE_10223_length_753_cov_2.998567	Bombus hortorum genome assembly, chromosome: 6	76.847	9.92e-73		NODE_10197_length_799_cov_2.778226	Bombus pascuorum genome assembly, chromosome: 1	92.5	3.99e-37
NODE_10226_length_773_cov_7.469359	PREDICTED: Ceratina calcarata transcription termination factor 2 (LOC108628688), mRNA	76.302	1.02e-72		NODE_1022_length_2330_cov_8.905934	PREDICTED: Polistes dominula uncharacterized LOC107072763 (LOC107072763), transcript variant X12, mRNA	88.542	4.41e-21		NODE_10204_length_776_cov_28.772538	Sphaeramia orbicularis genome assembly, chromosome: 19	100	0.011		NODE_10202_length_773_cov_4.215877	Bombus hortorum genome assembly, chromosome: 3	82.096	4.95e-41		NODE_10223_length_741_cov_4.473761	Bombus pascuorum genome assembly, chromosome: 8	85.789	1.69e-45		NODE_1023_length_2416_cov_5.978823	Bombus pascuorum genome assembly, chromosome: 5	78.667	2.77e-13		NODE_10229_length_767_cov_3.231742	PREDICTED: Ceratina calcarata uncharacterized LOC108632975 (LOC108632975), mRNA	86.463	2e-134		NODE_10212_length_759_cov_8.512784	Bombus hortorum genome assembly, chromosome: 13	88.976	2.94e-33		NODE_10224_length_753_cov_2.846705	Bombus pascuorum genome assembly, chromosome: 2	86.55	1.34e-41		NODE_10198_length_799_cov_2.412634	Bombus pascuorum genome assembly, chromosome: 6	80.972	1.11e-37
NODE_10227_length_773_cov_7.206128	PREDICTED: Ceratina calcarata uncharacterized LOC108630932 (LOC108630932), mRNA	91.597	3.62e-82		NODE_10221_length_766_cov_4.991561	Melitaea cinxia genome assembly, chromosome: 28	95.238	1.43e-06		NODE_10206_length_776_cov_8.399445	PREDICTED: Ceratina calcarata uncharacterized LOC108624602 (LOC108624602), mRNA	81.232	3.68e-72		NODE_10203_length_773_cov_4.105850	Bombus campestris genome assembly, chromosome: 4	86.029	3.91e-27		NODE_10226_length_741_cov_3.492711	Bombus hortorum genome assembly, chromosome: 1	89.394	1.78e-10		NODE_10231_length_761_cov_3.835694	PREDICTED: Pseudomyrmex gracilis piggyBac transposable element-derived protein 4-like (LOC109861834), transcript variant X6, mRNA	100	6.62e-05		NODE_10231_length_766_cov_32.195499	Noctua fimbriata genome assembly, chromosome: 22	76.923	8.26e-34		NODE_10213_length_759_cov_8.276989	PREDICTED: Ceratina calcarata ADP-ribosylation factor-like protein 2 (LOC108625886), transcript variant X3, mRNA	92.437	3.78e-37		NODE_10226_length_752_cov_19.212339	PREDICTED: Megalopta genalis piggyBac transposable element-derived protein 4-like (LOC117221859), mRNA	95.704	0		NODE_102_length_5065_cov_9.310379	Bombus hortorum genome assembly, chromosome: 16	86.813	2.7e-16
NODE_1023_length_2401_cov_5.314152	Bombus campestris genome assembly, chromosome: 3	89.286	2.66e-38		NODE_10223_length_766_cov_3.306610	Bombus pascuorum genome assembly, chromosome: 1	83.456	1.03e-57		NODE_10208_length_776_cov_8.190014	PREDICTED: Megalopta genalis uncharacterized LOC117217594 (LOC117217594), mRNA	95.122	5.22e-06		NODE_10212_length_772_cov_4.200837	Bombus pascuorum genome assembly, chromosome: 6	87.295	1.33e-66		NODE_10231_length_741_cov_2.688047	Bombus hortorum genome assembly, chromosome: 10	87.978	3.64e-47		NODE_10233_length_761_cov_3.114731	Bombus pascuorum genome assembly, chromosome: 8	89.888	3.71e-52		NODE_10235_length_766_cov_4.625879	Euproctis similis genome assembly, chromosome: 19	100	5.08e-16		NODE_10215_length_759_cov_5.095170	Bombus pascuorum genome assembly, chromosome: 3	78.592	2.23e-49		NODE_10227_length_752_cov_10.477762	Bombus campestris genome assembly, chromosome: 2	93.75	1.79e-15		NODE_1020_length_2562_cov_13.155564	Bombus pascuorum genome assembly, chromosome: 2	81.457	4.62e-56
NODE_10230_length_773_cov_6.038997	Bombus pascuorum genome assembly, chromosome: 15	82.317	6.54e-25		NODE_10224_length_766_cov_3.299578	Bombus pascuorum genome assembly, chromosome: 15	87.805	2.99e-28		NODE_10211_length_776_cov_6.830791	Mellicta athalia genome assembly, chromosome: 7	88.482	6.3e-55		NODE_10214_length_772_cov_3.220363	PREDICTED: Ceratina calcarata extracellular serine/threonine protein CG31145 (LOC108629773), mRNA	88.627	1.01e-77		NODE_10233_length_741_cov_2.309038	Bombus hortorum genome assembly, chromosome: 5	91.304	2.91e-23		NODE_10242_length_760_cov_4.974468	Bombus campestris genome assembly, chromosome: 4	94.595	0.000855		NODE_10236_length_766_cov_4.544304	Bombus pascuorum genome assembly, chromosome: 1	85.393	1.06e-37		NODE_10218_length_759_cov_4.059659	PREDICTED: Ceratina calcarata UHRF1-binding protein 1-like (LOC108623846), mRNA	75.893	6.51e-15		NODE_10229_length_752_cov_7.434720	Bombus campestris genome assembly, chromosome: 4	87.755	4.74e-51		NODE_10203_length_798_cov_8.349933	Bombus pascuorum genome assembly, chromosome: 2	89.888	8.81e-19
NODE_10235_length_773_cov_3.837047	Bombus pascuorum genome assembly, chromosome: 2	91.72	1.36e-51		NODE_10225_length_766_cov_2.711674	Bombus hortorum genome assembly, chromosome: 8	84.729	8.15e-44		NODE_10212_length_776_cov_4.934813	PREDICTED: Ceratina calcarata uncharacterized LOC108630125 (LOC108630125), transcript variant X3, mRNA	94.118	8.2e-49		NODE_10215_length_772_cov_2.687587	Glycine tomentella clone gtd1-31b20, complete sequence	88.63	0		NODE_10234_length_740_cov_36.096350	Endotricha flammealis genome assembly, chromosome: 22	100	0.000832		NODE_10245_length_760_cov_4.763121	Blastocystis sp. subtype 6 strain SSI:754 mitochondrion, complete genome	100	0.04		NODE_10237_length_766_cov_4.521800	Pipistrellus pipistrellus genome assembly, chromosome: 8	84.768	5.71e-115		NODE_10219_length_759_cov_3.948864	Bombus pascuorum genome assembly, chromosome: 1	92.958	1.08e-17		NODE_1023_length_2338_cov_6.252300	Bombus pascuorum genome assembly, chromosome: 1	90.909	2.06e-19		NODE_10205_length_798_cov_7.873486	PREDICTED: Polistes dominula protein EMSY (LOC107072749), transcript variant X3, misc_RNA	92.308	2.47e-14
NODE_10236_length_773_cov_3.759053	Bombus hortorum genome assembly, chromosome: 7	74.631	2.35e-24		NODE_10228_length_765_cov_10.064789	PREDICTED: Nomia melanderi cytochrome P450 4c3-like (LOC116427591), mRNA	100	3.08e-08		NODE_10214_length_776_cov_4.617198	Bombus pascuorum genome assembly, chromosome: 2	82.511	4.97e-41		NODE_10216_length_772_cov_2.504881	Bombus pascuorum genome assembly, chromosome: 2	78.963	1.37e-41		NODE_10235_length_740_cov_6.245255	PREDICTED: Cephus cinctus uncharacterized LOC112495456 (LOC112495456), ncRNA	94	2.3e-09		NODE_10249_length_760_cov_3.460993	PREDICTED: Odontomachus brunneus probable protein S-acyltransferase 23 (LOC116841796), mRNA	96.97	0.011		NODE_10238_length_766_cov_4.319269	PREDICTED: Ceratina calcarata uncharacterized LOC108632975 (LOC108632975), mRNA	85.039	9.68e-103		NODE_1022_length_2349_cov_5.805144	PREDICTED: Ceratina calcarata glucose dehydrogenase [FAD, quinone] (LOC108631524), mRNA	90.533	9.15e-53		NODE_10232_length_752_cov_6.525108	PREDICTED: Ceratina calcarata MIP18 family protein galla-2 (LOC108622721), mRNA	92.857	1.34e-41		NODE_10206_length_798_cov_7.158816	Anthocharis cardamines genome assembly, chromosome: 2	81.356	8.87e-14
NODE_10238_length_773_cov_2.898329	Vespula vulgaris genome assembly, chromosome: 10	89.796	6.73e-05		NODE_1023_length_2330_cov_7.302857	Bombus pascuorum genome assembly, chromosome: 9	84.409	3.33e-37		NODE_10215_length_776_cov_4.443828	Bombus pascuorum genome assembly, chromosome: 1	79.079	1.7e-75		NODE_10217_length_771_cov_13.129888	Solanum lycopersicum cultivar I-3 chromosome 3	94.286	0.011		NODE_10236_length_740_cov_5.708029	PREDICTED: Polistes dominula protein EMSY (LOC107072749), transcript variant X3, misc_RNA	91.089	1.04e-27		NODE_1025_length_2415_cov_5.802119	Bombus pascuorum genome assembly, chromosome: 9	87.356	3.29e-72		NODE_10239_length_766_cov_3.092827	Bombus campestris genome assembly, chromosome: 19	87.097	1.83e-15		NODE_10227_length_758_cov_10.196302	Bombus pascuorum genome assembly, chromosome: 1	85.973	1.71e-55		NODE_10236_length_752_cov_4.773314	Bombus pascuorum genome assembly, chromosome: 13	94.186	6.01e-65		NODE_10208_length_798_cov_5.351279	Bombus hortorum genome assembly, chromosome: 6	89	3.15e-23
NODE_1024_length_2400_cov_6.904904	PREDICTED: Ceratina calcarata octopamine receptor beta-3R-like (LOC108624558), transcript variant X2, mRNA	89.416	1.91e-89		NODE_10234_length_765_cov_6.633803	PREDICTED: Ceratina calcarata C2 domain-containing protein 5 (LOC108632675), transcript variant X2, mRNA	92.353	2.21e-59		NODE_10216_length_776_cov_4.310680	PREDICTED: Ceratina calcarata thyrotroph embryonic factor (LOC108627852), transcript variant X7, mRNA	85.053	2.65e-123		NODE_10220_length_771_cov_4.495810	Bombus pascuorum genome assembly, chromosome: 5	88.596	3.9e-27		NODE_10238_length_740_cov_4.421898	Vespula vulgaris genome assembly, chromosome: 3	91.011	1.05e-22		NODE_10251_length_760_cov_3.358865	Bombus pascuorum genome assembly, chromosome: 13	96.386	1.07e-27		NODE_1024_length_2390_cov_7.376874	Bombus pascuorum genome assembly, chromosome: 14	90.566	2.02e-49		NODE_10229_length_758_cov_8.890469	Bombus campestris genome assembly, chromosome: 4	83.784	4.75e-56		NODE_10237_length_752_cov_4.486370	PREDICTED: Ceratina calcarata neurobeachin (LOC108624020), transcript variant X20, mRNA	91.771	0		NODE_1021_length_2562_cov_8.480255	PREDICTED: Ceratina calcarata protein spaetzle 3 (LOC108622887), transcript variant X2, mRNA	89.189	3.19e-137
NODE_10240_length_773_cov_1.717270	Dolichandrone cauda-felina mitochondrion, complete genome	98.649	5.06e-26		NODE_10235_length_765_cov_5.542254	Crassostrea gigas genome assembly, linkage group: LG1	100	0.04		NODE_1022_length_2393_cov_18.482464	PREDICTED: Bombus bifarius large subunit ribosomal RNA (LOC117216257), rRNA	100	9.8e-18		NODE_10222_length_771_cov_4.216480	Bombus pascuorum genome assembly, chromosome: 9	84.091	3.93e-22		NODE_10239_length_740_cov_4.394161	Bombus pascuorum genome assembly, chromosome: 8	81.193	2.22e-34		NODE_10256_length_759_cov_5.258523	Fabriciana adippe genome assembly, chromosome: 7	100	0.04		NODE_10240_length_766_cov_2.978903	Notodromas monacha	96.97	0.011		NODE_10235_length_758_cov_3.842105	Evaniella semaeoda isolate 8000eva ultra conserved element locus uce-877 genomic sequence	91.525	1.82e-10		NODE_10239_length_752_cov_4.149211	Bombus campestris genome assembly, chromosome: 4	76.587	3.83e-22		NODE_10212_length_798_cov_3.170929	Erynnis tages genome assembly, chromosome: 10	100	6.96e-05
NODE_10241_length_772_cov_16.099024	Entamoeba histolytica HM-1:IMSS Clone 6 2001, chromosome 9 DNA, nearly complete genome	100	0.04		NODE_10238_length_765_cov_4.666197	PREDICTED: Ceratina calcarata semaphorin-1A (LOC108630347), transcript variant X4, mRNA	92.282	7.37e-114		NODE_10221_length_776_cov_3.671290	PREDICTED: Cephus cinctus uncharacterized LOC107274072 (LOC107274072), transcript variant X2, ncRNA	92.969	1.07e-42		NODE_10223_length_771_cov_3.818436	PREDICTED: Megalopta genalis protein sneaky-like (LOC117228142), mRNA	95.918	1.85e-10		NODE_1024_length_2315_cov_3.518584	Bombus pascuorum genome assembly, chromosome: 9	92.788	4.05e-76		NODE_10257_length_759_cov_4.514205	Bombus campestris genome assembly, chromosome: 1	80.793	2.21e-54		NODE_10241_length_765_cov_9.050704	PREDICTED: Ceratina calcarata uncharacterized LOC113464480 (LOC113464480), ncRNA	88.342	4.34e-126		NODE_10238_length_758_cov_3.106686	PREDICTED: Bombus bifarius putative uncharacterized protein DDB_G0275629 (LOC117205289), mRNA	92.282	1.22e-111		NODE_10241_length_752_cov_3.113343	Bombus hortorum genome assembly, chromosome: 14	89.899	2.29e-24		NODE_10213_length_798_cov_2.767160	Bombus pascuorum genome assembly, chromosome: 9	83.838	8.87e-14
NODE_10247_length_772_cov_5.198047	PREDICTED: Osmia lignaria zinc finger protein 271-like (LOC117609743), transcript variant X6, mRNA	96.875	0.04		NODE_10239_length_765_cov_4.033803	Bombus campestris genome assembly, chromosome: 3	88.732	1.28e-86		NODE_10223_length_776_cov_2.436893	PREDICTED: Ceratina calcarata uncharacterized LOC108626397 (LOC108626397), transcript variant X5, ncRNA	95.946	1.1e-22		NODE_10224_length_771_cov_3.649441	Bombus hortorum genome assembly, chromosome: 10	90.123	6.3e-50		NODE_10241_length_740_cov_4.157664	Bombus pascuorum genome assembly, chromosome: 7	87.209	1.02e-42		NODE_10258_length_759_cov_3.661932	Bombus pascuorum genome assembly, chromosome: 3	89.714	3.7e-52		NODE_10243_length_765_cov_7.321127	Bombus pascuorum genome assembly, chromosome: 1	79.769	6.52e-20		NODE_1024_length_2347_cov_6.702880	Bombus pascuorum genome assembly, chromosome: 1	85.47	7.07e-54		NODE_10242_length_751_cov_53.077586	Bombus campestris genome assembly, chromosome: 23	80.795	1.13e-161		NODE_10214_length_798_cov_1.936743	PREDICTED: Osmia bicornis bicornis GILT-like protein 1 (LOC114879075), mRNA	85.902	1.6e-140
NODE_1025_length_2399_cov_6.447952	Bombus pascuorum genome assembly, chromosome: 9	87.356	3.27e-72		NODE_1024_length_2330_cov_7.058022	Bombus pensylvanicus isolate 6351bom ultra conserved element locus uce-1189 genomic sequence	94.191	1.84e-94		NODE_10227_length_776_cov_1.342580	Jasminum sambac cultivar Hutoumoli linkage group Lg2	78.151	7.43e-119		NODE_10227_length_771_cov_2.666201	Vigna angularis var. angularis DNA, chromosome 3, almost complete sequence, cultivar: Shumari	100	0.04		NODE_10242_length_740_cov_3.421898	PREDICTED: Ceratina calcarata trans-Golgi network integral membrane protein TGN38-like (LOC108626239), transcript variant X2, mRNA	77.178	2.25e-24		NODE_1026_length_2415_cov_5.555932	Bombus hortorum genome assembly, chromosome: 5	92.949	3.38e-52		NODE_10246_length_765_cov_5.464789	Vespula vulgaris genome assembly, chromosome: 7	100	0.011		NODE_10240_length_757_cov_30.266382	PREDICTED: Orussus abietinus prominin-like protein (LOC105701455), mRNA	91.549	1.8e-15		NODE_10243_length_751_cov_35.038793	Nasonia vitripennis BAC NV_Bb-46A1 (Clemson University Genomics Nasonia vitripennis BAC Library) complete sequence	88.486	0		NODE_10215_length_797_cov_11.371968	PREDICTED: Orussus abietinus abhydrolase domain-containing protein 2 (LOC105702917), transcript variant X1, mRNA	94.828	8.86e-14
NODE_10250_length_772_cov_4.097629	PREDICTED: Polistes dominula mitogen-activated protein kinase kinase kinase 4 (LOC107069090), transcript variant X3, mRNA	89.655	2.37e-19		NODE_10240_length_765_cov_3.898592	PREDICTED: Dufourea novaeangliae neuroligin-4, X-linked-like (LOC107194427), mRNA	77.419	2.36e-14		NODE_10228_length_775_cov_49.313889	Colias croceus genome assembly, chromosome: 5	77.06	9.73e-108		NODE_10228_length_771_cov_2.614525	Bombus pascuorum genome assembly, chromosome: 3	94.393	4.97e-36		NODE_10243_length_740_cov_3.138686	PREDICTED: Ceratina calcarata protein asteroid-like (LOC108628634), mRNA	95.238	1.38e-06		NODE_10269_length_758_cov_4.038407	Tinea trinotella genome assembly, chromosome: 18	100	0.04		NODE_10247_length_765_cov_5.071831	Colias croceus genome assembly, chromosome: 14	97.297	1.85e-05		NODE_10242_length_757_cov_6.585470	Myripristis murdjan genome assembly, chromosome: 16	100	0.04		NODE_10248_length_751_cov_6.712644	PREDICTED: Ceratina calcarata fatty acyl-CoA reductase wat-like (LOC108625463), partial mRNA	89.209	8.04e-39		NODE_10216_length_797_cov_7.173854	Bombus pascuorum genome assembly, chromosome: 3	82.022	3.12e-28
NODE_10251_length_772_cov_4.078103	PREDICTED: Ceratina calcarata inosine triphosphate pyrophosphatase (LOC108629292), transcript variant X2, mRNA	94.444	0.003		NODE_10242_length_765_cov_3.698592	PREDICTED: Ceratina calcarata uncharacterized LOC113464492 (LOC113464492), transcript variant X2, mRNA	85.238	1.34e-51		NODE_1023_length_2393_cov_6.705731	PREDICTED: Ceratina calcarata ER degradation-enhancing alpha-mannosidase-like protein 3 (LOC108622616), mRNA	93.143	1.37e-140		NODE_10229_length_771_cov_1.814246	Ananas comosus var. bracteatus genome assembly, chromosome: 7	73.856	3.06e-18		NODE_10244_length_740_cov_2.948905	Bombus pascuorum genome assembly, chromosome: 2	86.923	1.34e-26		NODE_1027_length_2414_cov_5.973294	Bombus hortorum genome assembly, chromosome: 5	82.684	2.05e-44		NODE_10248_length_765_cov_4.973239	PREDICTED: Ceratina calcarata band 7 protein AGAP004871-like (LOC108623046), transcript variant X4, mRNA	97.196	1.63e-95		NODE_10244_length_757_cov_6.034188	PREDICTED: Ceratina calcarata uncharacterized LOC108624843 (LOC108624843), transcript variant X3, mRNA	84	6.35e-30		NODE_10249_length_751_cov_6.659483	Bombus pascuorum genome assembly, chromosome: 15	82.609	2.91e-33		NODE_10218_length_797_cov_6.823450	Bombus pascuorum genome assembly, chromosome: 3	85.99	2.35e-49
NODE_10255_length_772_cov_3.195258	PREDICTED: Ceratina calcarata cilia- and flagella-associated protein 61-like (LOC108630508), transcript variant X1, mRNA	91.358	6.58e-20		NODE_10247_length_764_cov_7.280677	Bombus pascuorum genome assembly, chromosome: 14	95.588	2.34e-19		NODE_10230_length_775_cov_6.266667	Bombus pascuorum genome assembly, chromosome: 13	82.5	1.82e-25		NODE_1023_length_2361_cov_6.735473	Bombus pascuorum genome assembly, chromosome: 8	90.667	1.62e-15		NODE_10245_length_740_cov_2.354745	Bombus pascuorum genome assembly, chromosome: 2	89.14	3.53e-67		NODE_10271_length_758_cov_3.374111	Bombus pascuorum genome assembly, chromosome: 1	100	3.86e-22		NODE_10253_length_765_cov_3.230986	Bombus pascuorum genome assembly, chromosome: 9	86.139	1.09e-17		NODE_10245_length_757_cov_5.652422	PREDICTED: Orussus abietinus piggyBac transposable element-derived protein 4 (LOC105697979), transcript variant X4, mRNA	94.737	0.000237		NODE_1025_length_2336_cov_8.005261	PREDICTED: Ceratina calcarata titin (LOC108632877), mRNA	92.476	2.29e-123		NODE_10219_length_797_cov_6.766846	PREDICTED: Dinoponera quadriceps uncharacterized LOC106748302 (LOC106748302), mRNA	93.75	2.41e-29
NODE_1026_length_2398_cov_5.719590	Bombus pascuorum genome assembly, chromosome: 2	90.038	1.15e-86		NODE_10248_length_764_cov_6.825106	Brassica rapa genome, scaffold: A09	100	0.04		NODE_10231_length_775_cov_6.065278	PREDICTED: Ceratina calcarata E3 ubiquitin-protein ligase mib1-like (LOC108626404), mRNA	85.535	2.33e-34		NODE_10231_length_770_cov_18.493706	PREDICTED: Ceratina calcarata uncharacterized LOC108627585 (LOC108627585), mRNA	88.034	1.08e-27		NODE_10247_length_739_cov_6.991228	Bombus hortorum genome assembly, chromosome: 8	91.667	1.38e-06		NODE_10275_length_757_cov_8.393162	TPA_inf: Parasteatoda tepidariorum Pt1cad gene for Pt1-cadherin, complete cds	91.228	6.54e-10		NODE_10258_length_764_cov_6.771509	PREDICTED: Ceratina calcarata LIM/homeobox protein Lhx5 (LOC108623030), transcript variant X5, mRNA	97.133	2.59e-128		NODE_10246_length_757_cov_5.396011	Bombus hortorum genome assembly, chromosome: 1	86.923	2.29e-29		NODE_10250_length_751_cov_6.639368	PREDICTED: Apis mellifera uncharacterized LOC102656252 (LOC102656252), transcript variant X2, ncRNA	87.143	2.33e-09		NODE_1022_length_2561_cov_7.124501	PREDICTED: Apis cerana uncharacterized LOC107997247 (LOC107997247), transcript variant X2, ncRNA	83.209	7.72e-54
NODE_10262_length_771_cov_6.293296	PREDICTED: Cephus cinctus uncharacterized LOC107274072 (LOC107274072), transcript variant X2, ncRNA	92.617	1.75e-50		NODE_10249_length_764_cov_6.499295	Anthocharis cardamines genome assembly, chromosome: 4	94.118	2.37e-09		NODE_10238_length_775_cov_4.119444	Bombus pascuorum genome assembly, chromosome: 2	88.737	3.58e-92		NODE_10232_length_770_cov_11.742657	Bombus pascuorum genome assembly, chromosome: 2	92.969	1.06e-42		NODE_10249_length_739_cov_6.289474	PREDICTED: Ceratina calcarata zinc finger and SCAN domain-containing protein 12-like (LOC108625495), mRNA	94.872	6.42e-05		NODE_10276_length_757_cov_6.752137	Bombus hortorum genome assembly, chromosome: 9	88.477	2.14e-74		NODE_10260_length_764_cov_5.365303	PREDICTED: Ceratina calcarata uncharacterized LOC108630699 (LOC108630699), mRNA	83.376	0		NODE_10249_length_757_cov_4.521368	Bombus pascuorum genome assembly, chromosome: 2	86.458	1.73e-45		NODE_10252_length_751_cov_6.323276	Bombus hortorum genome assembly, chromosome: 12	91.964	3.77e-32		NODE_10221_length_797_cov_6.466307	PREDICTED: Ceratina calcarata phosphatidylcholine:ceramide cholinephosphotransferase 2-like (LOC108623766), transcript variant X6, mRNA	92.221	0
NODE_10263_length_771_cov_5.768156	Bombus pascuorum genome assembly, chromosome: 6	98.387	2.36e-19		NODE_1025_length_2329_cov_7.927441	Bombus hortorum genome assembly, chromosome: 2	86.928	3.33e-37		NODE_10240_length_775_cov_3.540278	Bombus pascuorum genome assembly, chromosome: 7	81.455	2.28e-49		NODE_10234_length_770_cov_7.316084	PREDICTED: Dinoponera quadriceps phospholipase D1 (LOC106747092), mRNA	91.525	6.42e-35		NODE_1025_length_2314_cov_8.104471	PREDICTED: Ceratina calcarata uncharacterized LOC108625078 (LOC108625078), transcript variant X6, ncRNA	84.073	1.36e-125		NODE_1028_length_2414_cov_5.246715	Bombus pascuorum genome assembly, chromosome: 11	88.947	1.56e-55		NODE_10261_length_764_cov_4.751763	Bombus pascuorum genome assembly, chromosome: 11	96.296	3.05e-13		NODE_1025_length_2347_cov_5.749127	Bombus pascuorum genome assembly, chromosome: 7	94.853	5.5e-50		NODE_10256_length_751_cov_5.153736	Pipistrellus pipistrellus genome assembly, chromosome: 13	95.082	2.22e-44		NODE_10222_length_797_cov_4.409704	Bombus hortorum genome assembly, chromosome: 4	84.1	5.04e-51
NODE_10267_length_771_cov_5.451117	Inachis io genome assembly, chromosome: 28	87.535	9.68e-108		NODE_10251_length_764_cov_4.692525	Bombus pascuorum genome assembly, chromosome: 7	85.638	2.92e-43		NODE_10244_length_775_cov_2.016667	Glandularia tenera chloroplast, complete genome	97.358	1.23e-121		NODE_10235_length_770_cov_6.874126	Bombus pascuorum genome assembly, chromosome: 2	83.784	4.97e-36		NODE_10253_length_739_cov_5.230994	Concoctio concenta voucher CAS:ENT:0004306 arginine kinase (ArgK) gene, partial cds	84.444	6.24e-25		NODE_10286_length_757_cov_3.451567	Lymantria monacha genome assembly, chromosome: 14	83.099	6.4e-25		NODE_10263_length_764_cov_4.259520	Bombus pascuorum genome assembly, chromosome: 15	80.62	1.1e-12		NODE_10250_length_757_cov_4.425926	Syritta pipiens genome assembly, chromosome: 2	94.444	0.003		NODE_1026_length_2336_cov_6.238492	Bombus pascuorum genome assembly, chromosome: 5	79.878	2.55e-48		NODE_10223_length_797_cov_4.237197	PREDICTED: Ceratina calcarata CD151 antigen-like (LOC108624425), transcript variant X5, mRNA	84.314	3.87e-57
NODE_10269_length_771_cov_5.124302	PREDICTED: Megachile rotundata uncharacterized LOC100882012 (LOC100882012), transcript variant X3, mRNA	89.308	1.36e-46		NODE_10254_length_764_cov_3.497884	PREDICTED: Ceratina calcarata tubby-related protein 4-like (LOC108623839), transcript variant X3, mRNA	82.472	3.12e-177		NODE_10247_length_774_cov_5.058414	Bombus campestris genome assembly, chromosome: 3	83.019	3.78e-52		NODE_10237_length_770_cov_4.737063	PREDICTED: Osmia lignaria uncharacterized LOC117611111 (LOC117611111), ncRNA	87.379	1.41e-21		NODE_10256_length_739_cov_4.390351	Bombus pascuorum genome assembly, chromosome: 8	85.455	6.15e-35		NODE_10287_length_757_cov_3.334758	Bombus pascuorum genome assembly, chromosome: 16	80.117	1.79e-20		NODE_10264_length_764_cov_4.221439	PREDICTED: Ceratina calcarata high mobility group protein DSP1-like (LOC108625965), transcript variant X2, mRNA	87.5	3.83e-32		NODE_10255_length_757_cov_3.199430	Bombus pascuorum genome assembly, chromosome: 15	85.356	4.74e-56		NODE_10260_length_751_cov_4.103448	PREDICTED: Ceratina calcarata inhibitory POU protein (LOC108628925), transcript variant X2, mRNA	92.34	1.62e-85		NODE_10225_length_796_cov_10.686910	PREDICTED: Ceratina calcarata diphosphomevalonate decarboxylase (LOC108628051), mRNA	90.179	6.7e-30
NODE_1027_length_2398_cov_4.886897	Bombus pascuorum genome assembly, chromosome: 2	93.478	3.48e-27		NODE_10255_length_764_cov_3.469676	PREDICTED: Drosophila ficusphila rho GDP-dissociation inhibitor 1 (LOC108100377), mRNA	100	0.011		NODE_10248_length_774_cov_4.993046	Setaria viridis cultivar ME034v chromosome 3	100	0.041		NODE_10238_length_770_cov_4.546853	PREDICTED: Odontomachus brunneus decaprenyl-diphosphate synthase subunit 1 (LOC116842066), mRNA	96.97	0.003		NODE_10257_length_739_cov_4.220760	PREDICTED: Nomia melanderi uncharacterized LOC116428051 (LOC116428051), mRNA	83.453	1.74e-25		NODE_10289_length_757_cov_3.146724	PREDICTED: Ceratina calcarata protein tyrosine phosphatase type IVA 1 (LOC108626128), transcript variant X5, mRNA	74.713	1.31e-61		NODE_10265_length_764_cov_4.111425	Bombus hortorum genome assembly, chromosome: 11	87.665	1.02e-62		NODE_10256_length_757_cov_2.850427	Trifolium repens clone BAC 88n22 myo-inositol-1-phosphate synthase, bristled-like protein, ethylene insensitive-like protein, bZIP transcription factor, acyl-coA oxidase, and dehydration responsive element binding protein genes, complete cds; and unknown genes	97.838	6.65e-179		NODE_10261_length_751_cov_4.100575	PREDICTED: Vespa mandarinia uncharacterized LOC118450146 (LOC118450146), transcript variant X5, ncRNA	89.041	1.73e-40		NODE_10226_length_796_cov_9.581646	Bombus pascuorum genome assembly, chromosome: 15	82.609	3.09e-33
NODE_10270_length_771_cov_4.698324	Bombus pascuorum genome assembly, chromosome: 9	90.698	5.08e-21		NODE_10257_length_764_cov_3.311707	Bombus pascuorum genome assembly, chromosome: 9	88.108	4.82e-51		NODE_10249_length_774_cov_4.954103	PREDICTED: Ceratina calcarata C2 domain-containing protein 5 (LOC108632675), transcript variant X2, mRNA	92.353	2.24e-59		NODE_1024_length_2361_cov_4.719428	Bombus pascuorum genome assembly, chromosome: 7	85.075	7.21e-44		NODE_10259_length_739_cov_4.030702	Chrysoperla carnea genome assembly, chromosome: 5	98.113	2.28e-14		NODE_1029_length_2413_cov_4.533927	Bombus pascuorum genome assembly, chromosome: 2	79.062	2.05e-44		NODE_10266_length_764_cov_3.125529	PREDICTED: Apis dorsata uncharacterized LOC116185359 (LOC116185359), ncRNA	73.418	3.94e-12		NODE_10257_length_757_cov_2.514245	Bombus pascuorum genome assembly, chromosome: 8	96.471	6.01e-70		NODE_10262_length_751_cov_3.931034	PREDICTED: Acromyrmex echinatior protein downstream neighbor of son homolog (LOC105154795), transcript variant X2, mRNA	95.238	5.05e-06		NODE_10227_length_796_cov_9.321188	PREDICTED: Cephus cinctus protein MEMO1 (LOC107269438), transcript variant X2, mRNA	90.076	1.43e-36
NODE_10275_length_771_cov_2.307263	Bombus pascuorum genome assembly, chromosome: 2	88.372	3.87e-32		NODE_10259_length_763_cov_8.025424	Bombus hortorum genome assembly, chromosome: 6	82.258	6.41e-30		NODE_1025_length_2392_cov_5.023962	Bombus pascuorum genome assembly, chromosome: 2	85.526	5.94e-10		NODE_10241_length_770_cov_4.123077	Bombus hortorum genome assembly, chromosome: 1	89.431	1.07e-32		NODE_10264_length_739_cov_2.969298	Bombus pascuorum genome assembly, chromosome: 7	86.577	2.21e-34		NODE_10292_length_756_cov_5.793153	Bombus pascuorum genome assembly, chromosome: 1	89.796	2.83e-58		NODE_10267_length_764_cov_3.029619	PREDICTED: Ceratina calcarata synaptic vesicle membrane protein VAT-1 homolog-like (LOC108628995), transcript variant X3, mRNA	98.496	3.7e-57		NODE_1026_length_2346_cov_6.972938	Bombus hortorum genome assembly, chromosome: 2	79.286	9.67e-13		NODE_10264_length_751_cov_2.938218	Bombus pascuorum genome assembly, chromosome: 1	97.248	3.71e-42		NODE_10228_length_796_cov_7.743590	Anthocharis cardamines genome assembly, chromosome: 15	89.34	3.86e-57
NODE_10276_length_770_cov_7.541259	PREDICTED: Dinoponera quadriceps piggyBac transposable element-derived protein 4-like (LOC106751407), transcript variant X7, misc_RNA	95.455	3.05e-18		NODE_10262_length_763_cov_6.805085	Pheosia tremula genome assembly, chromosome: 28	97.5	3.97e-07		NODE_10250_length_774_cov_4.901252	Cornus sanguinea isolate FCN1796 chloroplast, complete genome	94.777	0		NODE_10242_length_770_cov_3.960839	Bombus pascuorum genome assembly, chromosome: 12	76.799	4.76e-66		NODE_10265_length_739_cov_2.711988	PREDICTED: Bombus impatiens uncharacterized LOC117152258 (LOC117152258), transcript variant X2, ncRNA	96.97	6.28e-20		NODE_10298_length_756_cov_4.235378	Bombus campestris genome assembly, chromosome: 13	80.597	3.02e-13		NODE_10268_length_764_cov_2.544429	PREDICTED: Ceratina calcarata alkaline phosphatase, tissue-nonspecific isozyme-like (LOC108622266), mRNA	83.23	1.39e-26		NODE_10260_length_756_cov_6.159772	PREDICTED: Ceratina calcarata CDP-diacylglycerol--inositol 3-phosphatidyltransferase (LOC108631482), mRNA	76.91	6.04e-65		NODE_10266_length_750_cov_17.601439	Erynnis tages genome assembly, chromosome: 30	84.043	2.99e-13		NODE_1023_length_2561_cov_6.391460	Bombus pascuorum genome assembly, chromosome: 9	82.051	4.58e-61
NODE_10277_length_770_cov_6.816783	Crassostrea gigas strain QD chromosome 8	100	0.011		NODE_10264_length_763_cov_5.944915	TPA_inf: Parasteatoda tepidariorum Pt1cad gene for Pt1-cadherin, complete cds	85.093	2.96e-33		NODE_10251_length_774_cov_4.673157	Bombus campestris genome assembly, chromosome: 4	77.647	2.31e-39		NODE_10245_length_770_cov_2.520280	PREDICTED: Ceratina calcarata protein GDAP2 homolog (LOC108630154), transcript variant X2, mRNA	79.756	7.96e-64		NODE_10266_length_738_cov_9.349927	Candidatus Vesicomyosocius sp. SY067_SCS001 chromosome, complete genome	100	0.003		NODE_10299_length_756_cov_4.081312	Bombus pascuorum genome assembly, chromosome: 2	91.304	1.05e-32		NODE_10269_length_763_cov_9.867232	Nomada goodeniana mitochondrion, partial genome	74.783	1.07e-27		NODE_10261_length_756_cov_5.825963	PREDICTED: Polypterus senegalus espin-like protein (LOC120535275), mRNA	100	0.04		NODE_10269_length_750_cov_7.568345	Bombus pascuorum genome assembly, chromosome: 1	82.948	2.75e-73		NODE_10232_length_796_cov_6.533063	Mimas tiliae genome assembly, chromosome: 18	100	0.012
NODE_1028_length_2397_cov_9.014944	PREDICTED: Ceratina calcarata uncharacterized LOC108624996 (LOC108624996), transcript variant X6, mRNA	90.625	4.44e-36		NODE_10265_length_763_cov_5.666667	Bombus pascuorum genome assembly, chromosome: 2	93.333	1.06e-32		NODE_10252_length_774_cov_4.029207	Bombus pascuorum genome assembly, chromosome: 1	84.188	2.92e-53		NODE_10248_length_769_cov_10.239496	PREDICTED: Ceratina calcarata extensin-like (LOC108630418), transcript variant X3, mRNA	79.227	3.89e-27		NODE_10269_length_738_cov_5.314788	PREDICTED: Megachile rotundata fatty-acid amide hydrolase 2-like (LOC100878456), mRNA	80.24	2.24e-24		NODE_103_length_4830_cov_5.190785	Bombus pascuorum genome assembly, chromosome: 12	93.413	1.46e-58		NODE_1027_length_2388_cov_5.808401	Bombus pascuorum genome assembly, chromosome: 2	86.31	9.5e-38		NODE_10262_length_756_cov_5.784593	Plasmodium gaboni genome assembly, chromosome: 11	97.059	0.003		NODE_1027_length_2334_cov_7.758227	PREDICTED: Ceratina calcarata uncharacterized LOC108621998 (LOC108621998), partial mRNA	85.282	6.28e-134		NODE_10233_length_796_cov_6.417004	Schrankia costaestrigalis genome assembly, chromosome: 15	100	0.042
NODE_10280_length_770_cov_4.993007	Bombus hortorum genome assembly, chromosome: 2	82.866	2.84e-68		NODE_10266_length_763_cov_5.217514	PREDICTED: Vespa mandarinia histone-lysine N-methyltransferase SETMAR-like (LOC118442341), mRNA	95.082	1.82e-15		NODE_10254_length_773_cov_14.814763	Gossypioides kirkii chromosome KI_03	100	0.041		NODE_10249_length_769_cov_7.002801	Bombus hortorum genome assembly, chromosome: 11	88.235	6.65e-10		NODE_1027_length_2311_cov_5.651152	Colias croceus genome assembly, chromosome: 5	78.626	9.19e-38		NODE_10301_length_755_cov_38.790000	Boloria selene genome assembly, chromosome: W	74.286	4.6e-76		NODE_10270_length_763_cov_6.714689	Mellicta athalia genome assembly, chromosome: 20	86.325	1.02e-62		NODE_10263_length_756_cov_5.112696	Bombus hortorum genome assembly, chromosome: 6	85.6	7.87e-59		NODE_10270_length_750_cov_7.342446	PREDICTED: Apis florea neuroendocrine convertase 2 (LOC100866084), mRNA	91.549	4.97e-16		NODE_10235_length_796_cov_5.580297	Pieris brassicae genome assembly, chromosome: 5	100	5.29e-16
NODE_10281_length_770_cov_4.911888	Bombus pascuorum genome assembly, chromosome: 9	84.298	1.41e-21		NODE_10267_length_763_cov_4.097458	Bombus hortorum genome assembly, chromosome: 11	81.102	8.12e-44		NODE_10256_length_773_cov_6.582173	Anthocharis cardamines genome assembly, chromosome: 29	98.305	1.1e-17		NODE_1025_length_2360_cov_5.001302	Bombus hortorum genome assembly, chromosome: 14	88.085	9e-68		NODE_10273_length_738_cov_4.184480	PREDICTED: Ceratina calcarata protein lingerer (LOC108632418), transcript variant X11, mRNA	85.754	1.22e-91		NODE_10303_length_755_cov_6.524286	PREDICTED: Megachile rotundata uncharacterized LOC105664222 (LOC105664222), mRNA	93.431	1.03e-47		NODE_10274_length_763_cov_4.529661	Bombus campestris genome assembly, chromosome: 3	80.282	1.05e-42		NODE_10264_length_756_cov_5.072753	PREDICTED: Orussus abietinus abhydrolase domain-containing protein 2 (LOC105702917), transcript variant X1, mRNA	95.588	2.32e-19		NODE_10271_length_750_cov_5.608633	PREDICTED: Bombus vosnesenskii uncharacterized LOC117236107 (LOC117236107), ncRNA	94.872	6.52e-05		NODE_10236_length_796_cov_5.118758	Bombus pascuorum genome assembly, chromosome: 13	89.82	6.51e-50
NODE_10283_length_770_cov_4.184615	Bombus hortorum genome assembly, chromosome: 11	97.619	3.1e-08		NODE_10268_length_763_cov_4.081921	PREDICTED: Ceratina calcarata uncharacterized LOC108623164 (LOC108623164), mRNA	84.848	1.39e-26		NODE_10258_length_773_cov_6.197772	PREDICTED: Ceratina calcarata uncharacterized LOC108629307 (LOC108629307), transcript variant X4, ncRNA	86.111	6.1e-75		NODE_10250_length_769_cov_6.476190	PREDICTED: Ceratina calcarata craniofacial development protein 1 (LOC108624685), transcript variant X5, mRNA	94.118	2.39e-09		NODE_10277_length_738_cov_3.562225	Bombus hortorum genome assembly, chromosome: 9	89.706	3.8e-12		NODE_10305_length_755_cov_5.261429	Bombus pascuorum genome assembly, chromosome: 6	81.695	1.71e-50		NODE_1028_length_2386_cov_6.611326	Bombus pascuorum genome assembly, chromosome: 4	94.34	1.65e-10		NODE_10265_length_756_cov_4.988588	Bombus hortorum genome assembly, chromosome: 5	97.959	3.9e-12		NODE_10275_length_750_cov_4.772662	Bombus pascuorum genome assembly, chromosome: 2	100	0.011		NODE_10239_length_796_cov_4.748988	PREDICTED: Ceratina calcarata protein enabled homolog (LOC108621986), mRNA	75.615	6.65e-35
NODE_10286_length_770_cov_3.858741	Lymantria monacha genome assembly, chromosome: 12	94.643	1.11e-12		NODE_10269_length_763_cov_3.878531	PREDICTED: Cephus cinctus zinc finger and SCAN domain-containing protein 10 (LOC107273850), transcript variant X3, mRNA	92.683	0.000239		NODE_1026_length_2391_cov_9.637842	Bombus hortorum genome assembly, chromosome: 6	82.258	2.07e-29		NODE_10251_length_769_cov_6.431373	PREDICTED: Osmia lignaria uncharacterized LOC117604263 (LOC117604263), mRNA	96.104	2.34e-24		NODE_1028_length_2311_cov_4.509309	Pieris napi genome assembly, chromosome: 11	100	0.12		NODE_10308_length_755_cov_4.535714	Bombus pascuorum genome assembly, chromosome: 11	88.095	1.39e-16		NODE_10284_length_762_cov_5.476662	PREDICTED: Megachile rotundata actin, clone 205 (LOC100875200), transcript variant X2, mRNA	92	3.02e-18		NODE_10266_length_756_cov_4.601997	Bombus pascuorum genome assembly, chromosome: 11	80.653	2.14e-74		NODE_10276_length_750_cov_4.158273	Bombus hortorum genome assembly, chromosome: 11	86.528	5.62e-110		NODE_1024_length_2559_cov_8.015974	Bombus hortorum genome assembly, chromosome: 2	87.324	7.94e-34
NODE_10287_length_770_cov_3.851748	PREDICTED: Ceratina calcarata ras-related protein Rab-23 (LOC108628443), transcript variant X4, mRNA	98.182	2.82e-73		NODE_1027_length_2328_cov_8.337000	Bombus pascuorum genome assembly, chromosome: 6	77.295	1.96e-49		NODE_10260_length_773_cov_5.747911	Bombus pascuorum genome assembly, chromosome: 4	98.469	1.66e-90		NODE_10253_length_769_cov_5.324930	Bombus campestris genome assembly, chromosome: 24	81.78	2.27e-44		NODE_10280_length_738_cov_3.144949	Vespula vulgaris genome assembly, chromosome: 3	88.148	2.86e-33		NODE_10309_length_755_cov_4.347143	PREDICTED: Ceratina calcarata serine/threonine-protein phosphatase 5 (LOC108632137), mRNA	92.771	1.07e-22		NODE_10288_length_762_cov_4.611033	Melitaea cinxia genome assembly, chromosome: 28	100	0.04		NODE_10268_length_756_cov_4.542083	Anthocharis cardamines genome assembly, chromosome: 19	91.304	1.83e-05		NODE_10277_length_750_cov_3.815827	Bombus pascuorum genome assembly, chromosome: 8	97.368	5.04e-06		NODE_10245_length_795_cov_19.563514	PREDICTED: Pseudomyrmex gracilis piggyBac transposable element-derived protein 4-like (LOC109861834), transcript variant X6, mRNA	96.364	8.84e-14
NODE_10289_length_770_cov_3.688112	Bombus pascuorum genome assembly, chromosome: 15	90.426	1.09e-22		NODE_10270_length_763_cov_3.098870	Carposina sasakii isolate BJYQ chromosome 22	100	0.04		NODE_10268_length_773_cov_3.824513	PREDICTED: Polistes dominula protein EMSY (LOC107072749), transcript variant X3, misc_RNA	86.667	6.64e-15		NODE_10255_length_769_cov_5.015406	Syritta pipiens genome assembly, chromosome: 4	100	1.44e-06		NODE_10281_length_738_cov_3.036603	PREDICTED: Ceratina calcarata uncharacterized LOC108626124 (LOC108626124), transcript variant X8, mRNA	75.938	3.72e-27		NODE_10311_length_755_cov_3.920000	Legionella lansingensis strain NCTC12830 genome assembly, chromosome: 1	100	0.04		NODE_10289_length_762_cov_4.373409	Concoctio concenta voucher CAS:ENT:0004306 arginine kinase (ArgK) gene, partial cds	85.714	3.8e-37		NODE_10269_length_756_cov_3.985735	Bombus pascuorum genome assembly, chromosome: 12	100	6.57e-05		NODE_10278_length_749_cov_24.536023	PREDICTED: Ceratina calcarata uncharacterized LOC113464324 (LOC113464324), mRNA	87.342	1.07e-12		NODE_10248_length_795_cov_6.420270	PREDICTED: Ceratina calcarata uncharacterized LOC108632434 (LOC108632434), transcript variant X3, mRNA	90.647	1.42e-41
NODE_10290_length_770_cov_3.406993	Bombus hortorum genome assembly, chromosome: 1	78.523	2.88e-58		NODE_10273_length_762_cov_8.961810	PREDICTED: Dinoponera quadriceps saccharopine dehydrogenase-like oxidoreductase (LOC106742750), mRNA	95.312	1.4e-16		NODE_10269_length_773_cov_3.488858	PREDICTED: Ceratina calcarata transcription activator MSS11 (LOC108622124), transcript variant X2, mRNA	83.41	5.88e-100		NODE_10257_length_769_cov_3.550420	Bombus hortorum genome assembly, chromosome: 2	82.129	2.26e-49		NODE_10282_length_738_cov_2.976574	Bombus campestris genome assembly, chromosome: 3	80.255	9.99e-53		NODE_10314_length_755_cov_3.475714	Bombus pascuorum genome assembly, chromosome: 10	81.098	1.38e-21		NODE_1029_length_2385_cov_5.484979	Bombus hortorum genome assembly, chromosome: 11	90.816	7.08e-64		NODE_1027_length_2345_cov_6.490830	PREDICTED: Habropoda laboriosa puratrophin-1-like (LOC108570805), mRNA	80.978	4.13e-71		NODE_1028_length_2334_cov_5.880211	Bombus campestris genome assembly, chromosome: 7	90.291	1.58e-25		NODE_1025_length_2558_cov_9.844586	PREDICTED: Ceratina calcarata uncharacterized LOC108624693 (LOC108624693), mRNA	91.16	7.66e-59
NODE_10292_length_770_cov_3.018182	Acomys russatus genome assembly, chromosome: 11	100	0.04		NODE_10275_length_762_cov_6.329562	PREDICTED: Ceratina calcarata mucin-17 (LOC108630128), mRNA	94.323	3.51e-92		NODE_1027_length_2391_cov_3.637842	Bombus pascuorum genome assembly, chromosome: 1	95.181	5.49e-65		NODE_10259_length_769_cov_1.994398	Vigna unguiculata cultivar Xiabao 2 chromosome Vu04	74.493	3.01e-28		NODE_10289_length_737_cov_4.494135	PREDICTED: Ceratina calcarata uncharacterized LOC108628426 (LOC108628426), transcript variant X2, mRNA	88.22	3.25e-122		NODE_10315_length_755_cov_3.430000	Bombus hortorum genome assembly, chromosome: 14	89.899	2.3e-24		NODE_10290_length_762_cov_4.234795	PREDICTED: Ceratina calcarata protein DPCD (LOC108622123), mRNA	91.053	7.88e-64		NODE_10270_length_756_cov_3.141227	Bombus pascuorum genome assembly, chromosome: 13	89.844	1.75e-35		NODE_10281_length_749_cov_6.938040	Bombus pascuorum genome assembly, chromosome: 5	89.172	7.96e-44		NODE_10250_length_795_cov_5.744595	Bombus hortorum genome assembly, chromosome: 16	86.486	6.88e-10
NODE_10297_length_769_cov_7.156863	Bombus pascuorum genome assembly, chromosome: 1	86.939	1.32e-66		NODE_1028_length_2327_cov_14.945863	Hypena proboscidalis genome assembly, chromosome: 30	83.077	0.003		NODE_10270_length_773_cov_3.371866	Bombus pascuorum genome assembly, chromosome: 5	96.154	6.54e-25		NODE_10260_length_768_cov_9.761571	PREDICTED: Ceratina calcarata 5S ribosomal RNA (LOC113465008), rRNA	95.556	3.09e-08		NODE_1029_length_2309_cov_5.627329	PREDICTED: Ceratina calcarata cysteine-rich with EGF-like domain protein 2 (LOC108627434), transcript variant X2, mRNA	94	1.05e-121		NODE_10318_length_755_cov_2.961429	Bombus pascuorum genome assembly, chromosome: 1	91.703	1.27e-81		NODE_10294_length_762_cov_4.074965	Bombus hortorum genome assembly, chromosome: 8	87.5	8.4e-19		NODE_10274_length_755_cov_5.201429	PREDICTED: Megachile rotundata uncharacterized LOC105663491 (LOC105663491), mRNA	91.102	8.58e-178		NODE_10282_length_749_cov_6.672911	Scyliorhinus canicula chromosome 20	94.595	0.003		NODE_10255_length_795_cov_4.556757	PREDICTED: Ceratina calcarata scavenger receptor class B member 1 (LOC108626421), transcript variant X2, mRNA	89.734	6.19e-85
NODE_10299_length_769_cov_6.574230	Bombus pascuorum genome assembly, chromosome: 2	100	0.04		NODE_10280_length_761_cov_80.403683	Vespula vulgaris genome assembly, chromosome: 10	96.875	0.04		NODE_10271_length_773_cov_2.895543	PREDICTED: Ceratina calcarata dynein intermediate chain 3, ciliary-like (LOC108621910), mRNA	93.333	1.33e-66		NODE_10261_length_768_cov_7.340813	Bombus pascuorum genome assembly, chromosome: 3	87.671	6.18e-60		NODE_10290_length_737_cov_4.463343	PREDICTED: Ceratina calcarata retinal guanylyl cyclase 2 (LOC108627232), transcript variant X3, mRNA	87.958	2.15e-54		NODE_10319_length_755_cov_2.222857	Bombus pascuorum genome assembly, chromosome: 13	97.778	1.31e-56		NODE_10295_length_762_cov_4.004243	PREDICTED: Harpegnathos saltator histone-lysine N-methyltransferase SETMAR-like (LOC112588036), mRNA	91.534	6.09e-65		NODE_10277_length_755_cov_4.690000	Bombus pascuorum genome assembly, chromosome: 7	88.312	3.01e-13		NODE_10284_length_749_cov_6.358790	Bombus pascuorum genome assembly, chromosome: 4	84.753	1.31e-51		NODE_10256_length_795_cov_4.544595	Bombus hortorum genome assembly, chromosome: 6	92.763	3.89e-52
NODE_103_length_4687_cov_5.638601	PREDICTED: Ceratina calcarata uncharacterized LOC113465176 (LOC113465176), mRNA	78.295	4.1e-29		NODE_10281_length_761_cov_11.128895	Bombus pascuorum genome assembly, chromosome: 9	92.683	0.000238		NODE_10273_length_773_cov_2.337047	Amborella trichopoda chromosome I mitochondrion, complete sequence	98	1.11e-12		NODE_10263_length_768_cov_6.295933	Bombus pascuorum genome assembly, chromosome: 3	87	3.04e-18		NODE_10292_length_737_cov_4.228739	Bombus pascuorum genome assembly, chromosome: 8	86.364	6.27e-20		NODE_1032_length_2410_cov_8.565605	Bombus hortorum genome assembly, chromosome: 11	85.417	7.36e-44		NODE_10296_length_762_cov_3.922207	PREDICTED: Nylanderia fulva uncharacterized LOC114934596 (LOC114934596), transcript variant X4, mRNA	92.958	1.09e-17		NODE_10282_length_755_cov_2.922857	Trifolium repens clone CloverSSR-2_E12_044_1 microsatellite sequence	92.322	0		NODE_10285_length_749_cov_6.174352	PREDICTED: Ceratina calcarata transient receptor potential cation channel subfamily V member 6 (LOC108623188), transcript variant X5, mRNA	78.247	3.7e-42		NODE_10257_length_795_cov_4.486486	Bombus pascuorum genome assembly, chromosome: 1	87.613	1.68e-100
NODE_1030_length_2397_cov_6.124253	Bombus hortorum genome assembly, chromosome: 3	88.889	1.64e-15		NODE_10284_length_761_cov_6.855524	Bombus campestris genome assembly, chromosome: 13	87.685	7.98e-54		NODE_10275_length_772_cov_9.011158	Salmo trutta genome assembly, chromosome: 18	100	0.011		NODE_10264_length_768_cov_5.997195	PREDICTED: Ceratina calcarata 5-hydroxytryptamine receptor 1 (LOC108631520), transcript variant X5, mRNA	93.805	1.06e-37		NODE_10294_length_737_cov_3.919355	Bombus hortorum genome assembly, chromosome: 12	85.806	2.85e-33		NODE_10322_length_754_cov_6.117310	PREDICTED: Ceratina calcarata uncharacterized LOC113463924 (LOC113463924), partial mRNA	95	6.56e-05		NODE_10297_length_762_cov_2.946252	Bombus pascuorum genome assembly, chromosome: 8	90.11	4.77e-56		NODE_10284_length_755_cov_2.375714	PREDICTED: Dinoponera quadriceps histone-lysine N-methyltransferase SETMAR-like (LOC106751377), partial mRNA	87.879	1.05e-32		NODE_10288_length_749_cov_5.236311	Bombus hortorum genome assembly, chromosome: 3	81.272	1.71e-45		NODE_10259_length_795_cov_4.244595	Bombus pascuorum genome assembly, chromosome: 1	83.24	8.59e-34
NODE_10304_length_769_cov_5.418768	Anthocharis cardamines genome assembly, chromosome: 6	100	0.04		NODE_10286_length_761_cov_6.719547	PREDICTED: Ceratina calcarata uncharacterized LOC113463915 (LOC113463915), ncRNA	92.235	1.13e-166		NODE_10278_length_772_cov_6.210600	Notodonta dromedarius genome assembly, chromosome: 28	100	0.000869		NODE_10265_length_768_cov_5.553997	TPA_inf: Parasteatoda tepidariorum Pt1cad gene for Pt1-cadherin, complete cds	90.756	8.29e-34		NODE_10298_length_737_cov_3.065982	PREDICTED: Ceratina calcarata uncharacterized LOC108630245 (LOC108630245), mRNA	86.193	0		NODE_10323_length_754_cov_5.812589	Mimas tiliae genome assembly, chromosome: 18	100	0.011		NODE_103_length_4713_cov_131.381709	Noctua pronuba genome assembly, chromosome: 10	100	0.26		NODE_10287_length_754_cov_5.386266	Bombus pascuorum genome assembly, chromosome: 2	77.431	4.89e-31		NODE_10289_length_749_cov_5.095101	Bombus pascuorum genome assembly, chromosome: 8	79.126	6.33e-25		NODE_1026_length_2558_cov_9.545745	PREDICTED: Ceratina calcarata protein-tyrosine sulfotransferase (LOC108626261), transcript variant X1, mRNA	88.448	7.39e-84
NODE_10308_length_769_cov_4.126050	Macrobrachium nipponense isolate FS-2020 chromosome 35	92.5	0.000866		NODE_10291_length_761_cov_6.106232	PREDICTED: Ceratina calcarata prostaglandin E synthase-like (LOC108626829), mRNA	86.719	2.3e-29		NODE_1028_length_2389_cov_12.242074	PREDICTED: Polistes dominula geminin-like (LOC107072921), mRNA	84.33	3.19e-87		NODE_10266_length_768_cov_5.410940	Bombus pascuorum genome assembly, chromosome: 8	86.538	3.04e-18		NODE_103_length_4586_cov_5.259325	Bombus hortorum genome assembly, chromosome: 6	85.246	4.83e-78		NODE_1033_length_2409_cov_8.638488	Bombus hortorum genome assembly, chromosome: 4	81.548	1.26e-26		NODE_1030_length_2383_cov_6.177835	Bombus pascuorum genome assembly, chromosome: 15	91.304	7.6e-14		NODE_10289_length_754_cov_5.020029	PREDICTED: Nomia melanderi ras-related protein ORAB-1-like (LOC116430677), mRNA	89.781	2.24e-39		NODE_1029_length_2333_cov_8.187006	PREDICTED: Myotis myotis zinc finger protein 24 (ZNF24), transcript variant X6, mRNA	87.857	2.01e-34		NODE_10262_length_795_cov_3.681081	Cyprinus carpio genome assembly common carp genome, scaffold: LG16, chromosome: 16	100	0.042
NODE_10309_length_769_cov_3.460784	Bombus campestris genome assembly, chromosome: 4	88.75	6.6e-15		NODE_10292_length_761_cov_6.031161	PREDICTED: Bombus vosnesenskii dentin sialophosphoprotein-like (LOC117236885), mRNA	85.401	2.3e-29		NODE_10281_length_772_cov_5.410042	Bombus pascuorum genome assembly, chromosome: 9	93.258	6.17e-65		NODE_10267_length_768_cov_5.190743	Xylocopa appendiculata mitochondrion, partial genome	85.241	2.15e-84		NODE_10300_length_736_cov_11.279001	PREDICTED: Solenopsis invicta uncharacterized LOC105202277 (LOC105202277), transcript variant X2, mRNA	86.667	4.94e-06		NODE_10330_length_754_cov_4.224607	PREDICTED: Ceratina calcarata protein lingerer-like (LOC108625858), transcript variant X5, mRNA	95.935	1.33e-46		NODE_10300_length_761_cov_5.856941	PREDICTED: Ceratina calcarata DNA repair protein complementing XP-C cells homolog (LOC108623334), mRNA	81.78	2.25e-44		NODE_1029_length_2344_cov_4.054609	Poecilia reticulata genome assembly, chromosome: 13	100	0.13		NODE_10290_length_749_cov_4.900576	Bombus pascuorum genome assembly, chromosome: 8	85.567	4.96e-16		NODE_10263_length_795_cov_3.472973	Bombus hortorum genome assembly, chromosome: 10	78.049	1.89e-20
NODE_1031_length_2397_cov_5.688301	PREDICTED: Ceratina calcarata amyloid beta A4 precursor protein-binding family B member 1-interacting protein-like (LOC108626451), transcript variant X5, mRNA	83.81	9.88e-13		NODE_10299_length_761_cov_5.422096	Bombus pascuorum genome assembly, chromosome: 1	85.6	8.32e-24		NODE_10282_length_772_cov_5.341702	Pieris napi genome assembly, chromosome: 1	90.196	1.44e-06		NODE_1027_length_2359_cov_6.093750	Bombus pensylvanicus isolate 6351bom ultra conserved element locus uce-1189 genomic sequence	94.191	1.87e-94		NODE_10304_length_736_cov_4.809104	PREDICTED: Dinoponera quadriceps uncharacterized LOC106741446 (LOC106741446), mRNA	94.545	1.02e-37		NODE_10332_length_754_cov_3.842632	Bombus pascuorum genome assembly, chromosome: 2	78.61	1.71e-50		NODE_10301_length_761_cov_5.457507	PREDICTED: Ceratina calcarata potassium channel subfamily T member 1 (LOC108622588), transcript variant X3, mRNA	100	0.04		NODE_10290_length_754_cov_5.000000	Bombus campestris genome assembly, chromosome: 10	94.737	4.89e-31		NODE_10292_length_749_cov_4.492795	Bombus hortorum genome assembly, chromosome: 1	89.231	1.01e-57		NODE_10264_length_795_cov_3.016216	Bombus hortorum genome assembly, chromosome: 9	82.09	1.81e-50
NODE_10310_length_769_cov_2.252101	Bombus pascuorum genome assembly, chromosome: 13	85.333	3.09e-08		NODE_1030_length_2326_cov_6.280053	Bombus pascuorum genome assembly, chromosome: 1	92.029	7.1e-44		NODE_10284_length_772_cov_4.907950	PREDICTED: Osmia lignaria uncharacterized LOC117611111 (LOC117611111), ncRNA	80	1.4e-26		NODE_10273_length_768_cov_3.642356	PREDICTED: Apis dorsata uncharacterized LOC116186553 (LOC116186553), ncRNA	95.082	1.83e-15		NODE_10307_length_736_cov_4.323054	PREDICTED: Nomia melanderi solute carrier family 26 member 10-like (LOC116425103), transcript variant X4, mRNA	94	8.21e-09		NODE_10334_length_754_cov_3.573677	Bombus campestris genome assembly, chromosome: 4	89.831	2.34e-09		NODE_10306_length_761_cov_3.480170	Bombus pascuorum genome assembly, chromosome: 11	78.75	2.2e-59		NODE_10291_length_754_cov_4.961373	Bombus hortorum genome assembly, chromosome: 7	90	9.87e-78		NODE_10295_length_749_cov_3.684438	Bombus pascuorum genome assembly, chromosome: 12	81.352	3.45e-92		NODE_10265_length_795_cov_1.132432	Burkholderia cepacia JBK9 chromosome 3, complete sequence	84.586	0
NODE_10311_length_768_cov_20.437588	PREDICTED: Megalopta genalis piggyBac transposable element-derived protein 4-like (LOC117221859), mRNA	95.584	0		NODE_10303_length_761_cov_4.793201	Melitaea cinxia genome assembly, chromosome: 23	98.438	6.48e-20		NODE_10286_length_772_cov_4.013947	PREDICTED: Ceratina calcarata uncharacterized LOC108627583 (LOC108627583), mRNA	85.222	8.16e-49		NODE_10274_length_768_cov_3.632539	PREDICTED: Ceratina calcarata cAMP-specific 3',5'-cyclic phosphodiesterase-like (LOC108622806), mRNA	90.526	8.41e-24		NODE_1031_length_2308_cov_5.739015	Vespula vulgaris genome assembly, chromosome: 8	84.892	9.31e-28		NODE_10337_length_753_cov_6.512894	Cyprinus carpio genome assembly common carp genome, scaffold: LG16, chromosome: 16	97.059	0.003		NODE_10307_length_761_cov_3.393768	PREDICTED: Ceratina calcarata putative sodium-dependent multivitamin transporter (LOC108632166), transcript variant X3, mRNA	94.737	7.65e-84		NODE_10292_length_754_cov_4.882690	PREDICTED: Apis florea uncharacterized LOC105735278 (LOC105735278), mRNA	93.878	1.76e-30		NODE_10296_length_749_cov_3.463977	Cyprinus carpio genome assembly common carp genome, scaffold: LG17, chromosome: 17	100	0.039		NODE_10268_length_794_cov_8.997294	PREDICTED: Ceratina calcarata otoferlin-like (LOC108631584), transcript variant X7, mRNA	88.172	1.08e-52
NODE_10317_length_768_cov_5.755961	Bombus pascuorum genome assembly, chromosome: 8	79.634	2.88e-58		NODE_10306_length_761_cov_4.082153	Bombus pascuorum genome assembly, chromosome: 13	92.424	8.44e-14		NODE_10287_length_772_cov_3.836820	Bombus hortorum genome assembly, chromosome: 14	80.986	4.91e-46		NODE_10275_length_768_cov_2.353436	Hypochaeris radicata chloroplast, complete genome	100	0		NODE_10310_length_736_cov_4.055800	PREDICTED: Ceratina calcarata transcription termination factor 2 (LOC108628688), mRNA	75.201	1.26e-66		NODE_10339_length_753_cov_5.869628	TPA_inf: Parasteatoda tepidariorum Pt1cad gene for Pt1-cadherin, complete cds	88.281	3.78e-32		NODE_10309_length_761_cov_3.301700	Bombus hortorum genome assembly, chromosome: 15	86.01	6.26e-45		NODE_10294_length_754_cov_4.313305	Hylaea fasciaria genome assembly, chromosome: 19	100	3.86e-17		NODE_10297_length_749_cov_3.299712	Solanum tuberosum cultivar Solyntus chromosome 4	100	0.039		NODE_10270_length_794_cov_6.779432	Anthocharis cardamines genome assembly, chromosome: 12	91.111	0.000249
NODE_10318_length_768_cov_5.325386	Bombus campestris genome assembly, chromosome: 5	100	0.04		NODE_10307_length_761_cov_3.331445	Bombus pascuorum genome assembly, chromosome: 7	81.714	3.85e-27		NODE_1029_length_2389_cov_6.664524	Bombus pascuorum genome assembly, chromosome: 1	87.619	3.49e-22		NODE_10277_length_768_cov_2.002805	PREDICTED: Ceratina calcarata uncharacterized LOC108622443 (LOC108622443), transcript variant X10, mRNA	86.481	5.44e-150		NODE_10311_length_736_cov_4.022026	Lycaena phlaeas genome assembly, chromosome: 11	97.222	6.39e-05		NODE_1034_length_2409_cov_6.369159	PREDICTED: Ceratina calcarata putative polypeptide N-acetylgalactosaminyltransferase 9 (LOC108625416), transcript variant X6, mRNA	91.626	1.53e-70		NODE_1031_length_2383_cov_4.976804	Bombus pascuorum genome assembly, chromosome: 2	97.368	1.66e-05		NODE_10299_length_754_cov_2.549356	Bombus hortorum genome assembly, chromosome: 10	94.643	7.79e-64		NODE_10298_length_749_cov_3.168588	PREDICTED: Wasmannia auropunctata Bardet-Biedl syndrome 5 protein homolog (LOC105459077), mRNA	86.957	2.33e-09		NODE_10273_length_794_cov_4.832206	Bombus pascuorum genome assembly, chromosome: 13	98.276	4.08e-17
NODE_1032_length_2397_cov_4.809137	Bombus pascuorum genome assembly, chromosome: 13	86.142	1.52e-70		NODE_10311_length_760_cov_28.034043	Danio rerio genome assembly, chromosome: 4	90.698	0.011		NODE_10291_length_772_cov_2.981869	PREDICTED: Ceratina calcarata myosin light chain kinase, smooth muscle-like (LOC108631299), partial mRNA	94.937	4.81e-61		NODE_10280_length_767_cov_6.835674	Bombus pascuorum genome assembly, chromosome: 8	83.636	2.27e-44		NODE_10313_length_736_cov_3.491924	Bombus hortorum genome assembly, chromosome: 2	97.143	0.00023		NODE_10341_length_753_cov_5.318052	Setaria viridis cultivar ME034v chromosome 5	100	0.000235		NODE_10310_length_761_cov_2.936261	Bombus pascuorum genome assembly, chromosome: 9	89.706	2.93e-38		NODE_1030_length_2343_cov_5.904283	PREDICTED: Ceratina calcarata uncharacterized LOC108623434 (LOC108623434), mRNA	94.215	1.2e-41		NODE_103_length_4598_cov_56.006163	PREDICTED: Polistes canadensis uncharacterized LOC106792582 (LOC106792582), mRNA	79.779	0		NODE_10275_length_794_cov_4.167794	PREDICTED: Ceratina calcarata IQ motif and SEC7 domain-containing protein 2 (LOC108626828), transcript variant X5, mRNA	81.078	9.11e-173
NODE_10320_length_768_cov_4.751753	Anthocharis cardamines genome assembly, chromosome: 12	96.875	0.011		NODE_10314_length_760_cov_8.123404	PREDICTED: Ceratina calcarata uncharacterized LOC113464093 (LOC113464093), ncRNA	85.054	7.58e-89		NODE_10292_length_772_cov_2.317992	Goodenia filiformis external transcribed spacer, partial sequence; and 18S ribosomal RNA gene, internal transcribed spacer 1, 5.8S ribosomal RNA gene, internal transcribed spacer 2, and 26S ribosomal RNA gene, complete sequence	97.619	3.1e-08		NODE_10281_length_767_cov_6.764045	TPA_inf: Parasteatoda tepidariorum Pt1cad gene for Pt1-cadherin, complete cds	100	1.86e-05		NODE_10318_length_735_cov_4.245588	PREDICTED: Nomia melanderi metaxin-1 (LOC116431202), transcript variant X8, mRNA	95.714	1.74e-20		NODE_10342_length_753_cov_5.252149	Bombus hortorum genome assembly, chromosome: 5	94.975	5.89e-80		NODE_10311_length_761_cov_2.601983	PREDICTED: Chelonus insularis glucose dehydrogenase [FAD, quinone] (LOC118065585), mRNA	81.768	3.82e-32		NODE_10300_length_754_cov_2.525036	Bombus pascuorum genome assembly, chromosome: 13	82.809	9.52e-103		NODE_1030_length_2333_cov_7.490342	Macrobrachium nipponense isolate FS-2020 chromosome 21	96.875	0.035		NODE_10276_length_794_cov_4.079838	PREDICTED: Ceratina calcarata uncharacterized LOC108631161 (LOC108631161), mRNA	88.595	0
NODE_10323_length_768_cov_3.851332	Aphantopus hyperantus genome assembly, chromosome: 8	100	0.011		NODE_10316_length_760_cov_7.458156	TPA_inf: Parasteatoda tepidariorum Pt1cad gene for Pt1-cadherin, complete cds	89.412	3.01e-18		NODE_10296_length_771_cov_7.086592	Bombus pascuorum genome assembly, chromosome: 2	94.048	2.35e-24		NODE_10285_length_767_cov_5.286517	PREDICTED: Ceratina calcarata synaptic vesicle membrane protein VAT-1 homolog-like (LOC108628995), transcript variant X3, mRNA	98.496	3.72e-57		NODE_1032_length_2305_cov_4.912889	Maniola jurtina genome assembly, chromosome: 8	100	0.003		NODE_10344_length_753_cov_5.181948	Bombus pascuorum genome assembly, chromosome: 8	94.34	1.81e-10		NODE_10315_length_760_cov_3.496454	PREDICTED: Ceratina calcarata uncharacterized LOC108628400 (LOC108628400), mRNA	84.058	1.74e-45		NODE_10301_length_754_cov_1.381974	Trifolium aureum mitochondrion, complete genome	98.681	0		NODE_10300_length_748_cov_11.509380	Bombus campestris genome assembly, chromosome: 4	92.437	3.72e-37		NODE_10278_length_793_cov_11.584011	Bombus pascuorum genome assembly, chromosome: 1	82.065	5.16e-31
NODE_10324_length_768_cov_3.775596	Fabriciana adippe genome assembly, chromosome: 10	100	0.04		NODE_10317_length_760_cov_7.170213	Bombus pascuorum genome assembly, chromosome: 10	95.714	1.8e-20		NODE_10298_length_771_cov_5.997207	PREDICTED: Cephus cinctus uncharacterized LOC107274072 (LOC107274072), transcript variant X2, ncRNA	98.113	2.38e-14		NODE_10289_length_767_cov_4.372191	Bombus pascuorum genome assembly, chromosome: 2	87.402	3e-28		NODE_10323_length_735_cov_1.779412	Bombus pascuorum genome assembly, chromosome: 10	88.4	7.48e-74		NODE_10348_length_753_cov_4.323782	PREDICTED: Ceratina calcarata huntingtin (LOC108632282), transcript variant X5, mRNA	86.782	0		NODE_10317_length_760_cov_2.631206	PREDICTED: Myotis myotis zinc finger protein 24 (ZNF24), transcript variant X6, mRNA	91.803	3.92e-12		NODE_10302_length_753_cov_9.861032	Pararge aegeria genome assembly, chromosome: 4	97.143	0.000847		NODE_10302_length_748_cov_7.969697	Anthocharis cardamines genome assembly, chromosome: 22	88.667	1.72e-40		NODE_1028_length_2555_cov_13.670000	Bombus pascuorum genome assembly, chromosome: 3	85.496	2.23e-24
NODE_10325_length_768_cov_3.555400	Bombus pascuorum genome assembly, chromosome: 8	80.833	5.97e-85		NODE_10318_length_760_cov_6.971631	PREDICTED: Ceratina calcarata neurobeachin (LOC108624020), transcript variant X20, mRNA	91.786	0		NODE_103_length_4824_cov_6.366953	Bombus pascuorum genome assembly, chromosome: 5	85.185	1.99e-17		NODE_1029_length_2359_cov_5.820312	Vespula germanica genome assembly, chromosome: 10	90.066	2e-44		NODE_10325_length_734_cov_5.469809	PREDICTED: Megachile rotundata zinc finger protein 207 (LOC100875388), transcript variant X2, mRNA	82.523	2.52e-118		NODE_10350_length_753_cov_3.866762	PREDICTED: Apis dorsata uncharacterized LOC116185637 (LOC116185637), ncRNA	89.72	1.37e-26		NODE_10319_length_759_cov_15.103693	Anthocharis cardamines genome assembly, chromosome: 15	95.238	1.42e-06		NODE_10303_length_753_cov_4.691977	Schrankia costaestrigalis genome assembly, chromosome: 22	100	0.000235		NODE_10303_length_748_cov_6.777778	Pipistrellus pipistrellus genome assembly, chromosome: 12	97.436	1.4e-06		NODE_10282_length_793_cov_7.140921	Nymphalis polychloros genome assembly, chromosome: 26	88.636	3.15e-18
NODE_10329_length_767_cov_14.063202	PREDICTED: Ceratina calcarata polyamine-modulated factor 1-binding protein 1-like (LOC113463960), mRNA	95.93	1.69e-70		NODE_10320_length_760_cov_6.582979	Mellicta athalia genome assembly, chromosome: 5	100	0.04		NODE_1030_length_2389_cov_6.134105	Vespula germanica genome assembly, chromosome: 2	89.172	9.44e-43		NODE_10291_length_767_cov_3.912921	Bombus campestris genome assembly, chromosome: 5	77.481	2.33e-24		NODE_10326_length_734_cov_5.231222	Phalera bucephala genome assembly, chromosome: Z	100	0.038		NODE_10353_length_753_cov_3.127507	Bombus pascuorum genome assembly, chromosome: 10	86.735	6.14e-50		NODE_1032_length_2382_cov_5.010743	Bombus pascuorum genome assembly, chromosome: 4	86.239	4.11e-86		NODE_10304_length_753_cov_4.545845	Bombus pascuorum genome assembly, chromosome: 4	83.333	9.99e-68		NODE_10305_length_748_cov_6.629149	Bombus pascuorum genome assembly, chromosome: 2	93.701	1.03e-42		NODE_10284_length_793_cov_6.555556	Bombus pascuorum genome assembly, chromosome: 4	94.118	1.13e-17
NODE_10331_length_767_cov_7.293539	PREDICTED: Apis florea U5 spliceosomal RNA (LOC116415592), ncRNA	98.333	6.26e-50		NODE_10321_length_760_cov_6.507801	PREDICTED: Ceratina calcarata ras-related protein Rab-43 (LOC108626748), mRNA	88.665	1.54e-130		NODE_10304_length_771_cov_3.173184	Bombus pascuorum genome assembly, chromosome: 6	89.6	2.99e-33		NODE_10293_length_767_cov_3.198034	Glycine tomentella retrotransposon gtd1-12e3-re-8, complete sequence	93.774	0		NODE_10327_length_734_cov_5.156112	Bombus pascuorum genome assembly, chromosome: 6	91.549	6.28e-15		NODE_10354_length_753_cov_3.054441	PREDICTED: Megachile rotundata uncharacterized LOC100882012 (LOC100882012), transcript variant X3, mRNA	100	5.06e-06		NODE_10320_length_759_cov_11.623580	Brassica oleracea HDEM genome, scaffold: C4	100	0.011		NODE_10306_length_753_cov_4.351003	Bombus pascuorum genome assembly, chromosome: 9	93.506	1.78e-20		NODE_10309_length_748_cov_4.790765	PREDICTED: Cephus cinctus uncharacterized LOC107274072 (LOC107274072), transcript variant X2, ncRNA	95.181	4.89e-26		NODE_10285_length_793_cov_5.460705	Lymantria monacha genome assembly, chromosome: 6	93.478	5.34e-06
NODE_10332_length_767_cov_6.355337	Bombus hortorum genome assembly, chromosome: 2	84.091	3.02e-23		NODE_10325_length_760_cov_4.239716	PREDICTED: Ceratina calcarata nucleolar protein 4-like (LOC108629783), transcript variant X2, mRNA	96.491	2.69e-98		NODE_10305_length_771_cov_3.107542	PREDICTED: Ceratina calcarata hemicentin-1 (LOC108627040), mRNA	88.036	0		NODE_10296_length_767_cov_2.160112	Bombus pascuorum genome assembly, chromosome: 8	91.561	2.77e-83		NODE_1033_length_2304_cov_4.918631	Plectropomus leopardus DNA, chromosome 9, nearly complete sequence	100	0.003		NODE_10355_length_752_cov_42.654232	Canis lupus genome assembly, chromosome: 3	100	0.039		NODE_10321_length_759_cov_10.204545	PREDICTED: Ceratina calcarata JNK-interacting protein 1 (LOC108624634), transcript variant X4, mRNA	79.5	3.86e-22		NODE_10308_length_753_cov_4.074499	Bombus hortorum genome assembly, chromosome: 5	86.385	7.89e-54		NODE_1031_length_2332_cov_7.091348	Bombus pascuorum genome assembly, chromosome: 13	87.981	9.02e-58		NODE_10287_length_793_cov_4.783198	PREDICTED: Ceratina calcarata uncharacterized LOC113464699 (LOC113464699), ncRNA	87.931	4.91e-66
NODE_10334_length_767_cov_6.058989	PREDICTED: Ceratina calcarata protein bric-a-brac 1-like (LOC108629663), transcript variant X7, mRNA	89.665	9.49e-118		NODE_1033_length_2322_cov_14.610057	PREDICTED: Bombus bifarius large subunit ribosomal RNA (LOC117216257), rRNA	100	9.5e-18		NODE_10316_length_770_cov_5.064336	PREDICTED: Bombus vosnesenskii protein Wnt-6-like (LOC117235048), transcript variant X3, mRNA	88.444	3.68e-67		NODE_10298_length_766_cov_6.246132	PREDICTED: Dinoponera quadriceps DDB1- and CUL4-associated factor 5-like (LOC106747272), transcript variant X3, mRNA	82.828	6.34e-40		NODE_10331_length_734_cov_3.994109	Bombus pascuorum genome assembly, chromosome: 9	91.25	4.62e-51		NODE_10356_length_752_cov_7.602582	Syritta pipiens genome assembly, chromosome: 3	100	0.003		NODE_10322_length_759_cov_5.443182	PREDICTED: Orussus abietinus dynamin (LOC105702606), transcript variant X6, mRNA	93.103	1.41e-11		NODE_1031_length_2341_cov_11.815836	Danio rerio genome assembly, chromosome: 7	100	0.035		NODE_10310_length_748_cov_4.411255	Bombus pascuorum genome assembly, chromosome: 2	85.938	7.95e-44		NODE_10288_length_793_cov_4.037940	PREDICTED: Cephus cinctus protein MEMO1 (LOC107269438), transcript variant X2, mRNA	92.174	6.63e-35
NODE_10335_length_767_cov_4.945225	PREDICTED: Apis cerana uncharacterized LOC107999432 (LOC107999432), ncRNA	89.147	8.28e-34		NODE_10334_length_759_cov_5.038352	PREDICTED: Ceratina calcarata uncharacterized LOC113463924 (LOC113463924), partial mRNA	91.489	6.6e-05		NODE_10317_length_770_cov_4.739860	Bombus pascuorum genome assembly, chromosome: 13	85.135	1.11e-07		NODE_103_length_4706_cov_7.009460	Bombus hortorum genome assembly, chromosome: 11	82.529	2.9e-95		NODE_10334_length_734_cov_2.986745	Bombus hortorum genome assembly, chromosome: 5	80.625	2.24e-19		NODE_10357_length_752_cov_6.912482	Schrankia costaestrigalis genome assembly, chromosome: 22	100	0.000235		NODE_10324_length_759_cov_5.154830	Bombus hortorum genome assembly, chromosome: 3	75.282	9.87e-83		NODE_10310_length_753_cov_3.904011	Streptococcus mitis strain SVGS_061, complete genome	100	0.011		NODE_10311_length_748_cov_4.388167	Bombus pascuorum genome assembly, chromosome: 15	89.655	6.1e-50		NODE_1029_length_2555_cov_7.673600	Bombus pascuorum genome assembly, chromosome: 11	90.493	1.21e-96
NODE_10337_length_767_cov_3.758427	PREDICTED: Ceratina calcarata gamma-aminobutyric acid type B receptor subunit 2 (LOC108631949), transcript variant X6, mRNA	93.182	1.86e-05		NODE_10336_length_759_cov_4.573864	Scophthalmus maximus chromosome 19	96.97	0.011		NODE_10318_length_770_cov_3.674126	Bombus pascuorum genome assembly, chromosome: 1	83.24	8.31e-34		NODE_10304_length_766_cov_3.482419	PREDICTED: Polistes dominula uncharacterized LOC107067369 (LOC107067369), ncRNA	94.624	6.43e-30		NODE_10336_length_734_cov_2.782032	PREDICTED: Nomia melanderi acylamino-acid-releasing enzyme-like (LOC116428763), transcript variant X3, mRNA	94.444	1.36e-11		NODE_10358_length_752_cov_5.671449	PREDICTED: Ceratina calcarata proton-coupled amino acid transporter 1 (LOC108632902), transcript variant X2, mRNA	97.101	1.38e-21		NODE_10325_length_759_cov_5.019886	PREDICTED: Polistes dominula uncharacterized LOC107072983 (LOC107072983), transcript variant X2, mRNA	100	3.95e-07		NODE_10311_length_753_cov_3.838109	Bombus pascuorum genome assembly, chromosome: 7	91.667	1.39e-16		NODE_10314_length_748_cov_3.300144	PREDICTED: Apis cerana uncharacterized LOC114577039 (LOC114577039), ncRNA	94.574	1.57e-105		NODE_10290_length_792_cov_10.096336	PREDICTED: Ceratina calcarata JNK-interacting protein 1 (LOC108624634), transcript variant X4, mRNA	96.907	1.84e-35
NODE_10338_length_767_cov_3.571629	Bombus pascuorum genome assembly, chromosome: 5	92.208	8.45e-19		NODE_10339_length_758_cov_10.073969	Bombus campestris genome assembly, chromosome: 5	99.265	1.7e-60		NODE_10319_length_770_cov_3.251748	Bombus pascuorum genome assembly, chromosome: 12	89.13	1.82e-20		NODE_10305_length_766_cov_3.350211	PREDICTED: Ceratina calcarata tensin-1 (LOC108632164), transcript variant X7, mRNA	95	1.85e-05		NODE_10337_length_734_cov_2.734904	Bombus pascuorum genome assembly, chromosome: 1	79.227	3.7e-27		NODE_10361_length_752_cov_4.644189	PREDICTED: Habropoda laboriosa uncharacterized LOC108578551 (LOC108578551), mRNA	86.854	2.81e-58		NODE_10326_length_759_cov_4.911932	PREDICTED: Megachile rotundata tigger transposable element-derived protein 1-like (LOC105663547), mRNA	94.624	2.78e-73		NODE_10315_length_752_cov_5.661406	PREDICTED: Ceratina calcarata JNK-interacting protein 1 (LOC108624634), transcript variant X4, mRNA	92.228	2.77e-68		NODE_10315_length_748_cov_2.753247	3_Tce_b3v08	100	0.039		NODE_10295_length_792_cov_8.264586	PREDICTED: Ceratina calcarata Y-box factor homolog (LOC108623300), transcript variant X2, mRNA	84.727	0
NODE_10340_length_767_cov_3.186798	Bombus pascuorum genome assembly, chromosome: 2	84.615	3.82e-37		NODE_1034_length_2320_cov_6.993377	Bombus hortorum genome assembly, chromosome: 1	83.014	1.43e-90		NODE_1032_length_2386_cov_28.354354	Turnera subulata BAC-C7e genomic sequence	73.525	1.38e-135		NODE_10306_length_766_cov_2.867792	Glycine tomentella clone gtd1-114o24, complete sequence	94.876	0		NODE_10339_length_734_cov_2.179676	Bombus pascuorum genome assembly, chromosome: 1	87.302	7.96e-29		NODE_10363_length_752_cov_3.700143	PREDICTED: Ceratina calcarata long-chain fatty acid transport protein 4 (LOC108625024), mRNA	87.31	2.83e-53		NODE_10327_length_759_cov_4.872159	Bombus hortorum genome assembly, chromosome: 11	80.44	2.76e-78		NODE_10316_length_752_cov_5.482066	PREDICTED: Ceratina calcarata uncharacterized LOC108632107 (LOC108632107), mRNA	93.071	0		NODE_10316_length_747_cov_80.943642	PREDICTED: Bombus bifarius large subunit ribosomal RNA (LOC117216257), rRNA	100	1.38e-16		NODE_10298_length_792_cov_6.877883	Lymantria monacha genome assembly, chromosome: 12	100	0.000893
NODE_10341_length_767_cov_2.733146	PREDICTED: Ceratina calcarata unconventional myosin-IXa-like (LOC108625860), transcript variant X3, mRNA	87.986	2.77e-83		NODE_10345_length_758_cov_6.810811	Bombus pascuorum genome assembly, chromosome: 8	83.55	2.24e-44		NODE_10320_length_770_cov_3.124476	Bombus pascuorum genome assembly, chromosome: 5	82.759	3.89e-27		NODE_10309_length_766_cov_1.272855	Hypochaeris radicata chloroplast, complete genome	100	0		NODE_10344_length_733_cov_4.657817	Bombus pascuorum genome assembly, chromosome: 8	87.692	8.18e-09		NODE_10366_length_752_cov_1.886657	PREDICTED: Ceratina calcarata probable elongation factor 1-delta (LOC108625932), transcript variant X4, mRNA	86.267	0		NODE_10328_length_759_cov_4.701705	Bombus pascuorum genome assembly, chromosome: 12	82.759	3.68e-57		NODE_10317_length_752_cov_5.340029	PREDICTED: Ceratina calcarata uncharacterized LOC108626948 (LOC108626948), mRNA	89.076	4.88e-31		NODE_1032_length_2332_cov_6.844093	Bombus pascuorum genome assembly, chromosome: 5	91.209	9.48e-23		NODE_103_length_5055_cov_62.669000	Erithacus rubecula genome assembly, chromosome: 10	100	0.28
NODE_10342_length_767_cov_2.703652	Bombus pascuorum genome assembly, chromosome: 1	83.24	8.28e-34		NODE_10346_length_758_cov_6.681366	Bombus hortorum genome assembly, chromosome: 10	84.951	1.73e-45		NODE_10322_length_770_cov_2.802797	Bombus pascuorum genome assembly, chromosome: 15	79.039	3.89e-27		NODE_10311_length_765_cov_12.905634	Mamestra brassicae genome assembly, chromosome: 2	100	0.011		NODE_10345_length_733_cov_4.589971	PREDICTED: Ceratina calcarata cell death-inducing p53-target protein 1 (LOC108625695), transcript variant X4, mRNA	92.045	8e-24		NODE_1037_length_2407_cov_13.666241	Sphaeramia orbicularis genome assembly, chromosome: 19	100	0.036		NODE_10332_length_759_cov_2.748580	PREDICTED: Ceratina calcarata endoplasmic reticulum mannosyl-oligosaccharide 1,2-alpha-mannosidase (LOC108622226), mRNA	93.182	5.1e-06		NODE_10318_length_752_cov_5.114778	Danio kyathit genome assembly, chromosome: 18	100	0.039		NODE_10321_length_747_cov_5.989884	Bombus pascuorum genome assembly, chromosome: 11	84.211	1.08e-07		NODE_1030_length_2553_cov_11.474380	Pecten maximus genome assembly, chromosome: 14	100	0.038
NODE_10345_length_766_cov_6.388186	Bombus pascuorum genome assembly, chromosome: 4	98.469	1.64e-90		NODE_10348_length_758_cov_5.621622	PREDICTED: Apis cerana protein SCAI-like (LOC107999376), mRNA	93.868	9.85e-83		NODE_10323_length_770_cov_2.590210	Bombus pascuorum genome assembly, chromosome: 16	79.31	6.47e-30		NODE_10315_length_765_cov_6.778873	PREDICTED: Ceratina calcarata neurogenic differentiation factor 1-like (LOC108624610), mRNA	93.75	1.34e-51		NODE_10347_length_733_cov_4.299410	PREDICTED: Ceratina calcarata uncharacterized LOC108624998 (LOC108624998), transcript variant X2, misc_RNA	83.333	1.33e-26		NODE_10373_length_751_cov_4.807471	Carposina sasakii isolate BJYQ chromosome 11	100	0.039		NODE_1034_length_2377_cov_8.337209	PREDICTED: Bombus bifarius protein wntless (LOC117206743), mRNA	77.273	0.000214		NODE_10319_length_752_cov_5.000000	PREDICTED: Dinoponera quadriceps histone-lysine N-methyltransferase SETMAR-like (LOC106751377), partial mRNA	86.885	1.03e-47		NODE_10324_length_747_cov_5.011561	PREDICTED: Apis mellifera uncharacterized LOC100577291 (LOC100577291), transcript variant X3, ncRNA	94.937	2.94e-23		NODE_10300_length_792_cov_6.332429	Bombus hortorum genome assembly, chromosome: 10	87.597	1.85e-30
NODE_10347_length_766_cov_5.909986	Bombus pascuorum genome assembly, chromosome: 5	89.189	8.5e-14		NODE_1035_length_2320_cov_5.131126	PREDICTED: Vollenhovia emeryi uncharacterized LOC105556350 (LOC105556350), mRNA	90.909	1.16e-56		NODE_1033_length_2386_cov_6.952381	PREDICTED: Megachile rotundata protein DDI1 homolog 2 (LOC100880409), transcript variant X2, mRNA	90.164	2.13e-09		NODE_10316_length_765_cov_6.150704	Glycine tomentella clone gtt1-5b15, complete sequence	87.911	0		NODE_10348_length_733_cov_3.960177	Bombus pascuorum genome assembly, chromosome: 6	96.552	1.74e-15		NODE_10374_length_751_cov_4.803161	PREDICTED: Ceratina calcarata uncharacterized LOC108626948 (LOC108626948), mRNA	89.434	3.48e-87		NODE_10343_length_758_cov_5.015647	Vespula vulgaris genome assembly, chromosome: 2	100	6.59e-05		NODE_1032_length_2340_cov_6.031510	PREDICTED: Ceratina calcarata protein CASC1-like (LOC108624721), mRNA	89.199	6.66e-94		NODE_10326_length_747_cov_3.820809	Bombus pascuorum genome assembly, chromosome: 5	80.233	0.00084		NODE_10301_length_792_cov_6.263229	PREDICTED: Ceratina calcarata retinal guanylyl cyclase 2 (LOC108627232), transcript variant X3, mRNA	88.398	3.87e-52
NODE_10349_length_766_cov_5.392405	PREDICTED: Ceratina calcarata protein phosphatase 1 regulatory subunit 12A (LOC108628490), transcript variant X8, mRNA	90.09	6.43e-30		NODE_10350_length_758_cov_4.765292	PREDICTED: Ceratina calcarata poly(A)-specific ribonuclease PARN-like (LOC108624607), transcript variant X5, mRNA	81.017	3.67e-57		NODE_10331_length_769_cov_6.225490	Bombus pascuorum genome assembly, chromosome: 5	91.111	0.000241		NODE_10317_length_765_cov_5.777465	PREDICTED: Apis florea neuroendocrine convertase 2 (LOC100866084), mRNA	91.549	5.07e-16		NODE_10351_length_733_cov_3.417404	Bombus hortorum genome assembly, chromosome: 11	97.619	2.94e-08		NODE_10375_length_751_cov_4.718391	Bombus pascuorum genome assembly, chromosome: 17	100	0.003		NODE_10344_length_758_cov_4.901849	Bombus pascuorum genome assembly, chromosome: 3	90.826	9.99e-73		NODE_10320_length_752_cov_4.535151	PREDICTED: Ceratina calcarata discoidin domain-containing receptor 2 (LOC108626508), mRNA	87.632	2.01e-114		NODE_10328_length_747_cov_3.447977	PREDICTED: Apis cerana uncharacterized LOC114577681 (LOC114577681), transcript variant X4, mRNA	86.111	6.45e-10		NODE_10302_length_792_cov_6.134328	Bombus hortorum genome assembly, chromosome: 6	87.879	6.76e-20
NODE_1035_length_2394_cov_7.140658	Pieris brassicae genome assembly, chromosome: 14	98.276	4.56e-16		NODE_10351_length_758_cov_4.652916	Pheosia tremula genome assembly, chromosome: 13	98.113	2.34e-14		NODE_10332_length_769_cov_6.014006	Mythimna impura genome assembly, chromosome: 11	100	0.011		NODE_1032_length_2353_cov_11.597041	Jasminum sambac cultivar Hutoumoli linkage group Lg7	75.758	2.21e-153		NODE_10353_length_733_cov_3.200590	Crassostrea gigas genome assembly, linkage group: LG1	100	0.038		NODE_10384_length_750_cov_6.552518	Bombus pascuorum genome assembly, chromosome: 2	97.959	3.87e-12		NODE_10345_length_758_cov_4.207681	Apiotrichum porosum Chromatin structure remodeling complex protein sfh1 (SFH1), partial mRNA	100	0.011		NODE_10321_length_752_cov_4.395983	Bombus pascuorum genome assembly, chromosome: 13	91.379	2.81e-58		NODE_10329_length_747_cov_3.186416	PREDICTED: Ceratina calcarata zinc carboxypeptidase-like (LOC108630074), partial mRNA	90.909	4.84e-31		NODE_10303_length_792_cov_6.112619	PREDICTED: Ceratina calcarata uncharacterized LOC108628252 (LOC108628252), transcript variant X9, mRNA	83.929	1.43e-31
NODE_10351_length_766_cov_4.021097	Glaucopsyche alexis genome assembly, chromosome: 22	100	0.003		NODE_10352_length_758_cov_4.371266	Bombus pascuorum genome assembly, chromosome: 2	89.167	1.77e-30		NODE_10333_length_769_cov_5.570028	Bombus pascuorum genome assembly, chromosome: 4	82.258	4.99e-31		NODE_10323_length_765_cov_4.609859	Bombus pascuorum genome assembly, chromosome: 12	85.507	3.08e-08		NODE_10354_length_733_cov_2.926254	Blastocystis sp. subtype 6 strain SSI:754 mitochondrion, complete genome	100	0.038		NODE_10385_length_750_cov_6.153957	PREDICTED: Ceratina calcarata titin homolog (LOC108626309), mRNA	90.395	1.31e-56		NODE_10349_length_758_cov_2.445235	Bombus campestris genome assembly, chromosome: 3	81.948	1.01e-67		NODE_10323_length_752_cov_4.186514	PREDICTED: Apis mellifera follistatin-like 5 (Fstl5), transcript variant X4, mRNA	91.736	4.84e-36		NODE_1033_length_2332_cov_6.560386	PREDICTED: Ceratina calcarata octopamine receptor beta-3R-like (LOC108624558), transcript variant X2, mRNA	89.416	1.86e-89		NODE_10305_length_792_cov_4.649932	PREDICTED: Ceratina calcarata protein fem-1 homolog B (LOC108630455), transcript variant X5, mRNA	86.981	2.77e-108
NODE_10353_length_766_cov_3.770745	Bombus campestris genome assembly, chromosome: 10	86.957	6.57e-15		NODE_10353_length_758_cov_3.674253	Bombus pascuorum genome assembly, chromosome: 14	91.667	1.82e-10		NODE_10335_length_769_cov_4.869748	PREDICTED: Ceratina calcarata putative protein FAM10A4 (LOC108622065), transcript variant X2, mRNA	94.521	1.82e-20		NODE_10324_length_765_cov_4.238028	Bombus campestris genome assembly, chromosome: 17	75.719	1.4e-21		NODE_10355_length_733_cov_2.626844	Bombus pascuorum genome assembly, chromosome: 15	100	1.77e-05		NODE_10389_length_750_cov_5.443165	Bombus hortorum genome assembly, chromosome: 12	95.181	4.9e-26		NODE_1035_length_2376_cov_8.280052	PREDICTED: Ceratina calcarata protein eva-1 homolog C-like (LOC108628156), partial mRNA	95.567	6.86e-84		NODE_10325_length_752_cov_3.515065	Bombus campestris genome assembly, chromosome: 13	94.444	2.3e-19		NODE_10330_length_747_cov_3.138728	Brassica rapa genome, scaffold: Brapa_scaffold_37	100	0.039		NODE_10307_length_792_cov_3.530529	Bombus pascuorum genome assembly, chromosome: 2	97.222	6.9e-05
NODE_10355_length_766_cov_2.748242	Vespula vulgaris genome assembly, chromosome: 25	94.845	3.85e-32		NODE_10355_length_758_cov_3.209104	Bombus pascuorum genome assembly, chromosome: 9	83.26	1.34e-46		NODE_10337_length_769_cov_4.736695	Bombus pascuorum genome assembly, chromosome: 3	91.071	4.99e-31		NODE_10326_length_765_cov_4.085915	PREDICTED: Ceratina calcarata uncharacterized LOC113464619 (LOC113464619), ncRNA	90.476	0.003		NODE_1036_length_2302_cov_3.790387	Bombus hortorum genome assembly, chromosome: 1	83.704	3.36e-22		NODE_1039_length_2406_cov_6.068907	PREDICTED: Ceratina calcarata phospholipase D3-like (LOC108623699), mRNA	87.342	9.58e-38		NODE_10350_length_758_cov_2.187767	Bombus pascuorum genome assembly, chromosome: 8	85.455	6.32e-35		NODE_10326_length_752_cov_3.182209	PREDICTED: Ceratina calcarata ruvB-like 1 (LOC108623578), mRNA	91.743	9.84e-78		NODE_10331_length_747_cov_3.004335	PREDICTED: Ceratina calcarata adenosine receptor A2b-like (LOC108626374), mRNA	89.937	3.67e-47		NODE_1031_length_2552_cov_12.865439	Bombus pascuorum genome assembly, chromosome: 15	100	0.14
NODE_10356_length_766_cov_1.658228	Jasminum sambac cultivar Hutoumoli linkage group Lg2	94.286	0.011		NODE_10356_length_758_cov_2.058321	Bombus pascuorum genome assembly, chromosome: 2	83.562	2.31e-24		NODE_10338_length_769_cov_4.595238	Bombus pascuorum genome assembly, chromosome: 15	84.524	4.99e-31		NODE_10327_length_765_cov_3.680282	Bombus pascuorum genome assembly, chromosome: 8	84.179	4.66e-76		NODE_10365_length_732_cov_3.830133	PREDICTED: Ceratina calcarata uncharacterized LOC108628426 (LOC108628426), transcript variant X2, mRNA	92.466	1.18e-111		NODE_10390_length_750_cov_4.562590	PREDICTED: Ceratina calcarata uncharacterized LOC108632107 (LOC108632107), mRNA	86.737	2.04e-104		NODE_10353_length_757_cov_6.168091	Bombus pascuorum genome assembly, chromosome: 2	88.679	2.3e-24		NODE_10328_length_751_cov_13.788793	Pipistrellus pipistrellus genome assembly, chromosome: 9	100	5.05e-06		NODE_10333_length_747_cov_2.838150	Bombus pascuorum genome assembly, chromosome: 12	85.625	7.55e-79		NODE_10313_length_791_cov_7.331522	PREDICTED: Ceratina calcarata uncharacterized LOC113463971 (LOC113463971), ncRNA	82.609	2.29e-59
NODE_10358_length_765_cov_7.338028	PREDICTED: Stegodyphus dumicola protein BZZ1-like (LOC118197942), transcript variant X2, mRNA	87.097	3.03e-18		NODE_1036_length_2319_cov_20.143551	Bombus campestris genome assembly, chromosome: 11	94.286	2.64e-18		NODE_1034_length_2386_cov_4.619906	PREDICTED: Ceratina calcarata GATA zinc finger domain-containing protein 14-like (LOC108632240), transcript variant X2, mRNA	83.853	0		NODE_10329_length_765_cov_2.876056	Glycine tomentella clone gtt1-5b15, complete sequence	77.87	9.6e-108		NODE_10366_length_732_cov_3.697194	Bombus pascuorum genome assembly, chromosome: 4	86.172	5.25e-140		NODE_10392_length_750_cov_4.112230	PREDICTED: Ceratina calcarata band 7 protein AGAP004871-like (LOC108623046), transcript variant X4, mRNA	97.585	2.67e-93		NODE_10354_length_757_cov_5.782051	PREDICTED: Megachile rotundata uncharacterized LOC105663530 (LOC105663530), mRNA	90.278	8.4e-14		NODE_10334_length_751_cov_4.106322	Brassica oleracea HDEM genome, scaffold: C3	100	0.039		NODE_10334_length_747_cov_2.332370	Bombus hortorum genome assembly, chromosome: 1	85.276	2.9e-33		NODE_10315_length_791_cov_5.873641	Bombus hortorum genome assembly, chromosome: 14	81.156	1.74e-75
NODE_10359_length_765_cov_6.797183	PREDICTED: Apis mellifera follistatin-like 5 (Fstl5), transcript variant X4, mRNA	91.736	4.93e-36		NODE_10360_length_757_cov_8.343305	Bombus pascuorum genome assembly, chromosome: 5	87.234	8.16e-34		NODE_10340_length_769_cov_2.857143	Bombus pascuorum genome assembly, chromosome: 7	86.577	2.31e-34		NODE_1033_length_2351_cov_6.847997	Bombus pascuorum genome assembly, chromosome: 1	91.935	3.49e-12		NODE_10368_length_732_cov_3.360414	Bombus pascuorum genome assembly, chromosome: 8	100	1.75e-10		NODE_10393_length_750_cov_3.830216	Rhagonycha fulva genome assembly, chromosome: X	100	0.011		NODE_10359_length_757_cov_4.552707	Vespula vulgaris genome assembly, chromosome: 3	91.011	1.07e-22		NODE_10335_length_751_cov_3.739943	PREDICTED: Dinoponera quadriceps piggyBac transposable element-derived protein 4-like (LOC106751407), transcript variant X7, misc_RNA	98.305	1.07e-17		NODE_10339_length_746_cov_5.768452	Bombus hortorum genome assembly, chromosome: 5	79.13	8.33e-09		NODE_10319_length_791_cov_5.750000	Bombus campestris genome assembly, chromosome: 15	78.947	1.86e-25
NODE_1036_length_2392_cov_7.609328	Bombus pascuorum genome assembly, chromosome: 1	93.571	3.38e-47		NODE_10361_length_757_cov_7.340456	Limenitis camilla genome assembly, chromosome: 18	86.992	2.96e-28		NODE_10341_length_769_cov_2.854342	Campanula zangezura chloroplast, complete genome	89.124	9.65e-108		NODE_10331_length_765_cov_1.191549	PREDICTED: Lactuca sativa protein ILITYHIA (LOC111921204), transcript variant X2, mRNA	95.833	2.97e-33		NODE_1037_length_2301_cov_5.319234	Macrobrachium nipponense isolate FS-2020 chromosome 37	92.308	0.035		NODE_10394_length_750_cov_3.719424	PREDICTED: Eufriesea mexicana probable cytochrome P450 6a14 (LOC108549056), transcript variant X2, mRNA	90.476	0.003		NODE_1036_length_2375_cov_4.802155	Bombus pascuorum genome assembly, chromosome: 11	86.857	2.61e-43		NODE_10340_length_750_cov_5.234532	PREDICTED: Dinoponera quadriceps uncharacterized LOC106748751 (LOC106748751), mRNA	85.075	3.9e-07		NODE_1034_length_2332_cov_5.496706	Bombus hortorum genome assembly, chromosome: 14	89.423	2.04e-24		NODE_1032_length_2552_cov_8.245495	Nymphalis urticae genome assembly, chromosome: 11	93.878	2.95e-08
NODE_10361_length_765_cov_6.108451	PREDICTED: Ceratina calcarata NADH dehydrogenase [ubiquinone] 1 beta subcomplex subunit 9 (LOC108624614), mRNA	80.893	7.74e-79		NODE_10364_length_757_cov_5.840456	PREDICTED: Ceratina calcarata uncharacterized LOC108630715 (LOC108630715), transcript variant X4, mRNA	94.156	3.67e-57		NODE_10345_length_768_cov_9.427770	Biston betularia genome assembly, chromosome: 19	100	0.011		NODE_10332_length_764_cov_33.413258	Bombus campestris genome assembly, chromosome: 9	96.97	0.003		NODE_10375_length_731_cov_4.005917	PREDICTED: Ceratina calcarata dynein beta chain, ciliary-like (LOC108629388), mRNA	88.525	2.07e-74		NODE_104_length_4824_cov_6.534913	Bombus hortorum genome assembly, chromosome: 4	92	7.26e-07		NODE_10365_length_757_cov_2.961538	Bombus pascuorum genome assembly, chromosome: 2	93.22	1.05e-37		NODE_10341_length_750_cov_5.211511	PREDICTED: Osmia lignaria uncharacterized LOC117606361 (LOC117606361), mRNA	94.444	0.003		NODE_10340_length_746_cov_5.759768	Bombus hortorum genome assembly, chromosome: 1	91.139	4.7e-51		NODE_10321_length_791_cov_5.476902	Bombus pascuorum genome assembly, chromosome: 13	87.624	8.31e-54
NODE_10363_length_765_cov_4.364789	PREDICTED: Ceratina calcarata protein slit (LOC108624676), mRNA	95.833	1.4e-21		NODE_10366_length_757_cov_5.652422	Bombus pascuorum genome assembly, chromosome: 2	89.381	6.01e-70		NODE_10348_length_768_cov_6.329593	PREDICTED: Ceratina calcarata homeobox protein SIX3-like (LOC108627486), mRNA	90.813	1.62e-100		NODE_10334_length_764_cov_5.693935	PREDICTED: Ceratina calcarata uncharacterized LOC108622213 (LOC108622213), transcript variant X1, mRNA	92.557	5.65e-120		NODE_10379_length_730_cov_6.016296	PREDICTED: Ceratina calcarata craniofacial development protein 1 (LOC108624685), transcript variant X5, mRNA	94.118	2.26e-09		NODE_1040_length_2406_cov_5.867291	Bombus pascuorum genome assembly, chromosome: 7	90.909	7.4e-39		NODE_10366_length_757_cov_2.817664	Bombus campestris genome assembly, chromosome: 19	80.702	1.75e-35		NODE_10342_length_750_cov_4.795683	Lymantria monacha genome assembly, chromosome: 12	94.545	3.87e-12		NODE_10343_length_746_cov_5.131693	PREDICTED: Bombus impatiens uncharacterized LOC105681188 (LOC105681188), ncRNA	96.032	1.02e-47		NODE_10326_length_791_cov_1.808424	Trachelium caeruleum chloroplast, complete genome	100	1.9e-10
NODE_10364_length_765_cov_4.094366	Bombus hortorum genome assembly, chromosome: 4	95	1.85e-05		NODE_10367_length_757_cov_5.225071	PREDICTED: Ceratina calcarata F-box/LRR-repeat protein 16 (LOC108628500), mRNA	95.722	1.28e-76		NODE_10349_length_768_cov_6.126227	Biston betularia genome assembly, chromosome: 20	100	6.59e-15		NODE_10338_length_764_cov_4.169252	PREDICTED: Ceratina calcarata uncharacterized LOC108624669 (LOC108624669), transcript variant X3, mRNA	97.222	6.65e-05		NODE_1038_length_2300_cov_4.690869	PREDICTED: Orussus abietinus septin-2 (LOC105695539), mRNA	83.974	4.29e-31		NODE_10402_length_749_cov_5.121037	PREDICTED: Polistes dominula uncharacterized LOC107067369 (LOC107067369), ncRNA	94.737	2.99e-13		NODE_10367_length_757_cov_2.648148	PREDICTED: Ceratina calcarata solute carrier family 22 member 21-like (LOC108622923), transcript variant X2, mRNA	94.118	1.78e-25		NODE_10343_length_750_cov_4.559712	PREDICTED: Nomia melanderi uncharacterized LOC116426587 (LOC116426587), ncRNA	92.5	0.000843		NODE_10345_length_746_cov_4.808973	Bombus hortorum genome assembly, chromosome: 2	88.263	3.58e-62		NODE_10327_length_790_cov_8.941497	Bombus hortorum genome assembly, chromosome: 11	81.429	3.14e-18
NODE_10365_length_765_cov_3.960563	Bombus pascuorum genome assembly, chromosome: 3	80.973	4.93e-36		NODE_1037_length_2317_cov_11.208223	PREDICTED: Orussus abietinus piggyBac transposable element-derived protein 4 (LOC105697979), transcript variant X4, mRNA	88.525	2.67e-08		NODE_1035_length_2383_cov_5.808419	Bombus hortorum genome assembly, chromosome: 18	90.909	4.32e-51		NODE_1034_length_2351_cov_5.473868	PREDICTED: Ceratina calcarata cilia- and flagella-associated protein 54-like (LOC108626676), partial mRNA	95.695	2.94e-132		NODE_10385_length_730_cov_3.074074	Bombus pascuorum genome assembly, chromosome: 12	86.76	9.54e-78		NODE_10403_length_749_cov_4.842939	Bombus pascuorum genome assembly, chromosome: 15	89.655	6.11e-50		NODE_10368_length_756_cov_9.437946	PREDICTED: Polistes dominula geminin-like (LOC107072921), mRNA	83.81	4.8e-46		NODE_10344_length_750_cov_4.074820	PREDICTED: Ceratina calcarata histone deacetylase 4 (LOC108624875), transcript variant X10, mRNA	90.503	3.63e-57		NODE_10349_length_745_cov_8.682609	PREDICTED: Apis florea neurobeachin (LOC100863059), transcript variant X2, mRNA	97.872	4.97e-11		NODE_10329_length_790_cov_8.179592	PREDICTED: Ceratina calcarata uncharacterized LOC108627584 (LOC108627584), mRNA	82.833	7.73e-104
NODE_10366_length_765_cov_3.860563	Bombus campestris genome assembly, chromosome: 17	76.824	5.04e-21		NODE_10370_length_757_cov_3.924501	Bombus pascuorum genome assembly, chromosome: 8	84.226	4.61e-76		NODE_10350_length_768_cov_5.959327	Bombus pascuorum genome assembly, chromosome: 8	86.364	6.54e-20		NODE_10340_length_764_cov_3.894217	Bombus campestris genome assembly, chromosome: 8	77.686	5e-26		NODE_10386_length_730_cov_2.284444	Triatoma infestans clone TiB03 microsatellite sequence	100	0.003		NODE_10404_length_749_cov_4.832853	Bombus hortorum genome assembly, chromosome: 5	78.884	4.86e-31		NODE_1037_length_2373_cov_7.109146	PREDICTED: Ceratina calcarata acetylcholine receptor subunit beta-like 1 (LOC108623139), mRNA	81.618	0		NODE_10345_length_750_cov_4.033094	Bombus hortorum genome assembly, chromosome: 14	89.286	1.02e-47		NODE_10350_length_745_cov_8.428986	PREDICTED: Ceratina calcarata JNK-interacting protein 1 (LOC108624634), transcript variant X4, mRNA	80	8.14e-24		NODE_1033_length_2552_cov_8.125751	Bombus campestris genome assembly, chromosome: 1	82.039	1.32e-36
NODE_10368_length_765_cov_3.342254	PREDICTED: Orussus abietinus dynamin (LOC105702606), transcript variant X8, mRNA	76.339	3.03e-18		NODE_10372_length_757_cov_3.699430	Bombus pascuorum genome assembly, chromosome: 11	86.149	3.56e-77		NODE_10352_length_768_cov_5.569425	Bombus hortorum genome assembly, chromosome: 6	83.036	2.27e-44		NODE_10343_length_764_cov_1.200282	Hypochaeris radicata chloroplast, complete genome	100	0		NODE_10388_length_729_cov_7.456973	Brassica rapa genome, scaffold: A09	100	0.038		NODE_10406_length_749_cov_4.080692	Bombus hortorum genome assembly, chromosome: 6	87.324	2.24e-34		NODE_10370_length_756_cov_7.680456	PREDICTED: Nomia melanderi fez family zinc finger protein 1-like (LOC116429300), mRNA	100	3.04e-08		NODE_10346_length_750_cov_3.995683	PREDICTED: Ceratina calcarata la-related protein 7 (LOC108625057), transcript variant X2, mRNA	87.023	4.86e-31		NODE_10351_length_745_cov_7.295652	PREDICTED: Ceratina calcarata dynein intermediate chain 3, ciliary-like (LOC108621910), mRNA	88.845	9.74e-78		NODE_10330_length_790_cov_7.590476	Bombus pascuorum genome assembly, chromosome: 7	79.125	1.41e-41
NODE_10369_length_765_cov_2.888732	Clostera curtula genome assembly, chromosome: 12	100	0.000861		NODE_10373_length_757_cov_3.082621	PREDICTED: Ceratina calcarata xylosyltransferase oxt (LOC108630428), transcript variant X2, mRNA	92.308	8.46e-09		NODE_10353_length_768_cov_5.352034	Bombus hortorum genome assembly, chromosome: 8	87.5	8.47e-19		NODE_10346_length_763_cov_6.686441	Bombus hortorum genome assembly, chromosome: 1	79.333	1.1e-12		NODE_10389_length_729_cov_6.643917	Bombus pascuorum genome assembly, chromosome: 7	78.125	1.33e-21		NODE_10407_length_749_cov_3.994236	PREDICTED: Ceratina calcarata uncharacterized LOC113464619 (LOC113464619), ncRNA	92.857	6.51e-05		NODE_10371_length_756_cov_7.039943	Bombus hortorum genome assembly, chromosome: 7	95.238	1.41e-06		NODE_10347_length_750_cov_3.976978	Bombus pascuorum genome assembly, chromosome: 2	88.148	1.05e-32		NODE_10352_length_745_cov_6.821739	Bombus pascuorum genome assembly, chromosome: 2	94.4	2.2e-44		NODE_10335_length_790_cov_5.537415	PREDICTED: Ceratina calcarata uncharacterized LOC113463924 (LOC113463924), partial mRNA	100	5.32e-06
NODE_1037_length_2392_cov_6.380830	Bombus pascuorum genome assembly, chromosome: 3	97.619	9.93e-08		NODE_10381_length_756_cov_8.824536	PREDICTED: Megalopta genalis piggyBac transposable element-derived protein 4-like (LOC117221859), mRNA	94.681	1.76e-30		NODE_10354_length_768_cov_4.793829	Bombus pascuorum genome assembly, chromosome: 2	87.919	2.96e-38		NODE_10348_length_763_cov_6.337571	PREDICTED: Chelonus insularis ecdysone-induced protein 78C-like (LOC118071489), transcript variant X2, mRNA	100	0.003		NODE_1039_length_2298_cov_4.719126	Bombus hortorum genome assembly, chromosome: 5	82.039	1.53e-35		NODE_1041_length_2405_cov_7.360426	PREDICTED: Ceratina calcarata beta-parvin (LOC108628047), transcript variant X2, mRNA	87.687	5.41e-80		NODE_10372_length_756_cov_6.392297	PREDICTED: Apis mellifera follistatin-like 5 (Fstl5), transcript variant X4, mRNA	91.736	4.87e-36		NODE_10348_length_750_cov_3.752518	PREDICTED: Orussus abietinus hyaluronan mediated motility receptor (LOC105700738), mRNA	97.059	0.000843		NODE_10355_length_745_cov_5.775362	PREDICTED: Ceratina calcarata uncharacterized LOC113463915 (LOC113463915), ncRNA	92.235	1.11e-166		NODE_10338_length_790_cov_1.059864	Burkholderia cepacia JBK9 chromosome 2, complete sequence	94.304	0
NODE_10370_length_765_cov_2.432394	PREDICTED: Octodon degus pleiotropic regulator 1 (Plrg1), transcript variant X2, mRNA	84.211	2.36e-14		NODE_10382_length_756_cov_8.543509	PREDICTED: Ceratina calcarata uncharacterized LOC108630932 (LOC108630932), mRNA	88.049	0		NODE_10355_length_768_cov_4.785414	Bombus hortorum genome assembly, chromosome: 6	94.444	4.78e-61		NODE_10349_length_763_cov_5.413842	Bombus hortorum genome assembly, chromosome: 9	86.087	3e-23		NODE_10394_length_729_cov_3.989614	PREDICTED: Apis mellifera histone-lysine N-methyltransferase SETMAR-like (LOC113218652), partial mRNA	100	3.73e-17		NODE_10410_length_748_cov_8.966811	Bombus pascuorum genome assembly, chromosome: 3	95.146	1.73e-35		NODE_10376_length_756_cov_5.186876	Bombus pascuorum genome assembly, chromosome: 9	81.562	2.19e-59		NODE_10349_length_750_cov_3.673381	PREDICTED: Ceratina calcarata centrosomal protein of 135 kDa (LOC108632763), mRNA	91.438	3.38e-107		NODE_10357_length_745_cov_5.033333	Bombus pascuorum genome assembly, chromosome: 10	85.263	6.38e-15		NODE_1034_length_2551_cov_20.133413	Bombus pascuorum genome assembly, chromosome: 7	90.909	7.86e-39
NODE_10375_length_764_cov_8.169252	Bombus campestris genome assembly, chromosome: 3	87.603	3.86e-27		NODE_10393_length_756_cov_4.139800	Bombus hortorum genome assembly, chromosome: 8	83.562	2.17e-64		NODE_10356_length_768_cov_4.604488	Bombus hortorum genome assembly, chromosome: 2	83.468	1.04e-52		NODE_1035_length_2351_cov_5.319686	PREDICTED: Bombus vosnesenskii uncharacterized LOC117233909 (LOC117233909), transcript variant X1, ncRNA	83.268	3.29e-52		NODE_104_length_4578_cov_5.626575	Bombus pascuorum genome assembly, chromosome: 1	86.222	6.42e-57		NODE_10415_length_748_cov_5.994228	Nymphalis urticae genome assembly, chromosome: 30	100	1.81e-05		NODE_10377_length_756_cov_4.268188	Bombus pascuorum genome assembly, chromosome: 6	82.474	1.69e-60		NODE_1035_length_2339_cov_5.769264	Bombus pascuorum genome assembly, chromosome: 9	85.401	1.22e-26		NODE_10362_length_745_cov_4.914493	PREDICTED: Bombus terrestris chromosome-associated kinesin KIF4 (LOC100651407), mRNA	77.53	7.43e-89		NODE_10340_length_789_cov_12.914169	Bombus pascuorum genome assembly, chromosome: 9	78.386	2.34e-44
NODE_10378_length_764_cov_5.919605	PREDICTED: Ceratina calcarata myosin light chain kinase, smooth muscle-like (LOC108631299), partial mRNA	94.937	4.75e-61		NODE_10395_length_756_cov_3.851641	Bombus campestris genome assembly, chromosome: 8	80.333	2.87e-48		NODE_1036_length_2381_cov_7.125537	Bombus pascuorum genome assembly, chromosome: 8	95.652	2.1e-19		NODE_10350_length_763_cov_5.379944	Bombus hortorum genome assembly, chromosome: 14	89.412	1.09e-17		NODE_10401_length_729_cov_2.894659	PREDICTED: Ceratina calcarata tyrosine-protein kinase Drl-like (LOC108628892), mRNA	93.617	1.6e-70		NODE_10416_length_748_cov_5.914863	Carposina sasakii isolate BJYQ chromosome 19	89.394	1.39e-11		NODE_10378_length_756_cov_4.235378	Abrostola tripartita genome assembly, chromosome: 18	100	0.011		NODE_10350_length_750_cov_3.661871	Bombus pascuorum genome assembly, chromosome: 9	87.013	9.67e-88		NODE_10368_length_744_cov_16.963716	PREDICTED: Orussus abietinus piggyBac transposable element-derived protein 4 (LOC105697979), transcript variant X4, mRNA	92.763	3.63e-52		NODE_10341_length_789_cov_9.824251	PREDICTED: Ceratina calcarata potassium channel subfamily T member 1 (LOC108622588), transcript variant X3, mRNA	100	0.041
NODE_10379_length_764_cov_5.596615	Bombus pascuorum genome assembly, chromosome: 2	85.714	2.8e-73		NODE_10398_length_755_cov_10.115714	Hermetia illucens genome assembly, chromosome: 7	100	2.93e-33		NODE_10360_length_768_cov_3.295933	PREDICTED: Bombus bifarius gamma-aminobutyric acid type B receptor subunit 1 (LOC117212377), transcript variant X5, mRNA	100	8.59e-09		NODE_10351_length_763_cov_5.214689	Bombus hortorum genome assembly, chromosome: 4	95	1.85e-05		NODE_10403_length_729_cov_2.645401	Vespula vulgaris genome assembly, chromosome: 25	94.845	3.65e-32		NODE_10417_length_748_cov_5.900433	PREDICTED: Megalopta genalis uncharacterized LOC117224782 (LOC117224782), ncRNA	100	0.011		NODE_10379_length_756_cov_4.068474	Tinea trinotella genome assembly, chromosome: 9	98.361	8.33e-19		NODE_10356_length_749_cov_11.409222	Caenorhabditis sp. 34 TK-2017 DNA. chromosome X, nearly complete genome	80.541	1.05e-27		NODE_1037_length_2330_cov_9.344176	PREDICTED: Ceratina calcarata uncharacterized LOC113464885 (LOC113464885), ncRNA	100	1.96e-49		NODE_10346_length_789_cov_5.404632	Bombus pascuorum genome assembly, chromosome: 9	87.013	1.02e-87
NODE_1038_length_2391_cov_5.954195	Bombus pascuorum genome assembly, chromosome: 4	87.799	1.08e-126		NODE_10399_length_755_cov_7.814286	Bombus pascuorum genome assembly, chromosome: 15	76.232	1.36e-31		NODE_10361_length_768_cov_2.179523	Campanula patula voucher TUM:H. Schaefer 2015/511 plastid, partial genome	88.218	5.8e-105		NODE_10353_length_763_cov_5.005650	Bombus pascuorum genome assembly, chromosome: 5	92.473	1.79e-25		NODE_10404_length_729_cov_1.867953	Bombus hortorum genome assembly, chromosome: 12	83.237	2.82e-33		NODE_10419_length_748_cov_5.705628	Bombus pascuorum genome assembly, chromosome: 2	91.958	9.44e-103		NODE_1038_length_2372_cov_5.439793	PREDICTED: Ceratina calcarata MAM domain-containing glycosylphosphatidylinositol anchor protein 1 (LOC108632348), mRNA	94.538	1.12e-96		NODE_10359_length_749_cov_6.293948	Bombus pascuorum genome assembly, chromosome: 5	85.075	8.19e-24		NODE_10370_length_744_cov_8.381713	Bombus pensylvanicus isolate 5763bom ultra conserved element locus uce-620 genomic sequence	99.153	1.69e-50		NODE_10348_length_789_cov_5.366485	Bombus pascuorum genome assembly, chromosome: 13	93.443	8.77e-14
NODE_10380_length_764_cov_5.544429	PREDICTED: Ceratina calcarata carbonic anhydrase (LOC108632012), mRNA	92.623	2.28e-39		NODE_104_length_4568_cov_9.044095	Bombus hortorum genome assembly, chromosome: 8	85.437	4.81e-78		NODE_10362_length_768_cov_2.044881	PREDICTED: Orussus abietinus ubiquitin-protein ligase E3B (LOC105700719), transcript variant X3, mRNA	94.444	1.85e-10		NODE_10354_length_763_cov_4.840395	Bombus pascuorum genome assembly, chromosome: 7	85.638	2.92e-43		NODE_10405_length_728_cov_5.549777	Bombus hortorum genome assembly, chromosome: 6	90.385	9.92e-48		NODE_10423_length_748_cov_5.380952	Lymantria monacha genome assembly, chromosome: 1	79.849	2.06e-94		NODE_10380_length_756_cov_3.443652	Bombus hortorum genome assembly, chromosome: 5	97.959	3.9e-12		NODE_1036_length_2339_cov_2.592820	Spilosoma lubricipeda genome assembly, chromosome: 18	87.5	5.84e-05		NODE_10373_length_744_cov_6.339623	Bombus pascuorum genome assembly, chromosome: 13	88.439	2.18e-49		NODE_10349_length_789_cov_5.215259	Bombus pascuorum genome assembly, chromosome: 10	89.744	6.78e-15
NODE_10381_length_764_cov_4.921016	PREDICTED: Osmia lignaria zinc finger protein 271-like (LOC117609743), transcript variant X6, mRNA	100	0.04		NODE_1040_length_2315_cov_14.223894	PREDICTED: Ceratina calcarata probable G-protein coupled receptor Mth-like 1 (LOC108626270), transcript variant X2, mRNA	91.156	1.52e-45		NODE_10363_length_767_cov_6.813202	PREDICTED: Papilio machaon uncharacterized LOC106718959 (LOC106718959), mRNA	93.939	5.09e-16		NODE_10355_length_763_cov_4.497175	Hypena proboscidalis genome assembly, chromosome: 1	100	0.011		NODE_10407_length_728_cov_4.924220	Bombus pascuorum genome assembly, chromosome: 3	80.973	4.68e-36		NODE_10425_length_748_cov_5.040404	Bombus pascuorum genome assembly, chromosome: 1	83.619	4.46e-91		NODE_10381_length_756_cov_3.281027	Anthocharis cardamines genome assembly, chromosome: 26	98	1.08e-12		NODE_10364_length_749_cov_4.476945	PREDICTED: Apis mellifera disks large 1 tumor suppressor protein (LOC724292), transcript variant X14, mRNA	97.17	1.72e-40		NODE_10374_length_744_cov_6.037736	Nymphalis polychloros genome assembly, chromosome: 10	91.358	6.33e-20		NODE_1035_length_2550_cov_7.884970	Bombus campestris genome assembly, chromosome: 24	90.476	8.08e-19
NODE_10383_length_764_cov_4.588152	PREDICTED: Ceratina calcarata uncharacterized LOC113464571 (LOC113464571), ncRNA	93.035	2.8e-73		NODE_10401_length_755_cov_7.168571	PREDICTED: Bombus vosnesenskii uncharacterized LOC117238704 (LOC117238704), ncRNA	84.27	5.04e-11		NODE_10366_length_767_cov_4.306180	Bombus pascuorum genome assembly, chromosome: 4	77.574	2.32e-29		NODE_10358_length_763_cov_3.480226	PREDICTED: Apis florea G-protein coupled receptor 52 (LOC100870291), transcript variant X5, mRNA	96.648	1.67e-75		NODE_10409_length_728_cov_4.539376	Bombus hortorum genome assembly, chromosome: 6	82.919	1.25e-66		NODE_10426_length_748_cov_4.751804	Bombus campestris genome assembly, chromosome: 8	93.258	1.76e-25		NODE_10382_length_756_cov_2.861626	Bombus pascuorum genome assembly, chromosome: 12	88.776	4.51e-91		NODE_10365_length_749_cov_3.855908	Bombus pascuorum genome assembly, chromosome: 2	86.885	2.15e-64		NODE_10375_length_744_cov_5.716981	Bombus campestris genome assembly, chromosome: 20	91.919	5.9e-70		NODE_10351_length_789_cov_3.841962	Bombus hortorum genome assembly, chromosome: 2	86.831	1.06e-62
NODE_10384_length_764_cov_4.310296	Clostera curtula genome assembly, chromosome: 12	94.286	8.42e-19		NODE_10402_length_755_cov_6.812857	Bombus pascuorum genome assembly, chromosome: 8	90.698	1.79e-20		NODE_10367_length_767_cov_3.362360	PREDICTED: Ceratina calcarata putative protein FAM10A4 (LOC108622065), transcript variant X2, mRNA	78.261	2.28e-39		NODE_10359_length_763_cov_3.391243	PREDICTED: Ceratina calcarata uncharacterized LOC113464492 (LOC113464492), transcript variant X2, mRNA	85.238	1.34e-51		NODE_10410_length_728_cov_4.044577	Bombus campestris genome assembly, chromosome: 5	97.959	2.7e-63		NODE_10429_length_748_cov_3.523810	Bombus pascuorum genome assembly, chromosome: 13	92.754	1.78e-15		NODE_10383_length_755_cov_6.845714	PREDICTED: Dinoponera quadriceps protein crumbs (LOC106748585), transcript variant X3, mRNA	89.744	1.39e-16		NODE_10369_length_749_cov_3.492795	PREDICTED: Ceratina calcarata E3 ubiquitin-protein ligase mib1-like (LOC108626404), mRNA	85.535	2.24e-34		NODE_10376_length_744_cov_5.458636	Bombus hortorum genome assembly, chromosome: 8	83.562	2.14e-64		NODE_10354_length_788_cov_8.844475	Vespula vulgaris genome assembly, chromosome: 1	97.436	1.48e-06
NODE_10386_length_764_cov_3.787024	Bombus pascuorum genome assembly, chromosome: 2	93.103	2.32e-24		NODE_10405_length_755_cov_4.422857	Bombus hortorum genome assembly, chromosome: 1	98.765	2.28e-29		NODE_1037_length_2381_cov_6.432932	PREDICTED: Ceratina calcarata uncharacterized LOC113464542 (LOC113464542), mRNA	82.974	4.08e-91		NODE_1036_length_2351_cov_4.534843	PREDICTED: Harpegnathos saltator piggyBac transposable element-derived protein 4-like (LOC112589931), mRNA	95.536	6.69e-94		NODE_10412_length_728_cov_3.714710	Mimas tiliae genome assembly, chromosome: 20	100	0.003		NODE_1043_length_2402_cov_6.187899	Bombus pascuorum genome assembly, chromosome: 8	90.291	5.84e-25		NODE_10384_length_755_cov_6.055714	PREDICTED: Ceratina calcarata protein 5NUC-like (LOC108627667), transcript variant X6, mRNA	79.866	2.23e-44		NODE_1037_length_2338_cov_6.968901	Bombus pascuorum genome assembly, chromosome: 5	78	1.25e-11		NODE_10378_length_744_cov_3.902758	Vespula vulgaris genome assembly, chromosome: 22	95	6.47e-05		NODE_10356_length_788_cov_7.567531	Bombus pascuorum genome assembly, chromosome: 1	84.247	3.08e-28
NODE_10392_length_764_cov_2.456982	PREDICTED: Callorhinchus milii neuronal differentiation 1 (neurod1), mRNA	100	0.000239		NODE_10406_length_755_cov_4.345714	PREDICTED: Apis mellifera uncharacterized LOC102654110 (LOC102654110), ncRNA	84.298	3.84e-22		NODE_10370_length_767_cov_2.426966	Apteryx australis mantelli genome assembly AptMant0, scaffold scaffold52	100	0.011		NODE_10360_length_763_cov_2.409605	Bombus pascuorum genome assembly, chromosome: 14	77.869	3.86e-27		NODE_10414_length_728_cov_3.276374	PREDICTED: Ceratina calcarata semaphorin-1A (LOC108630347), transcript variant X4, mRNA	92.484	2.5e-118		NODE_10430_length_748_cov_3.062049	Bombus pascuorum genome assembly, chromosome: 2	96.732	9.99e-63		NODE_10386_length_755_cov_5.471429	TPA_inf: Parasteatoda tepidariorum Pt1cad gene for Pt1-cadherin, complete cds	82.979	1.07e-22		NODE_10370_length_749_cov_1.927954	Bombus pascuorum genome assembly, chromosome: 8	83.981	1.72e-40		NODE_1038_length_2330_cov_8.087473	Bombus pascuorum genome assembly, chromosome: 5	83.983	9.14e-48		NODE_10357_length_788_cov_7.469304	Bombus campestris genome assembly, chromosome: 19	81.792	4.91e-61
NODE_10394_length_763_cov_9.560734	Bombus pascuorum genome assembly, chromosome: 9	90	1.81e-20		NODE_10407_length_755_cov_4.198571	PREDICTED: Ceratina calcarata uncharacterized LOC108626034 (LOC108626034), mRNA	90.732	7.75e-69		NODE_10372_length_766_cov_16.492264	Cotesia congregata sequence containing Cotesia congregata bracovirus proviral locus 6 (PL6)	100	0.04		NODE_10361_length_763_cov_2.355932	Ehretia acuminata ribosomal protein L2 (rpl2) and ribosomal protein L23 (rpl23) genes, complete cds; tRNA-Ile (trnI-CAU) gene, complete sequence; hypothetical chloroplast RF2 (ycf2) gene, complete cds; tRNA-Leu (trnL-CAA) gene, complete sequence; NADH-plastoquinone oxidoreductase subunit 2 (ndhB) and ribosomal protein S7 (rps7) genes, complete cds; ribosomal protein S12 (rps12) gene, exons 2, 3 a…	99.201	0		NODE_10417_length_728_cov_3.011887	PREDICTED: Ceratina calcarata cationic amino acid transporter 2 (LOC108622594), mRNA	84.901	1.19e-101		NODE_10432_length_748_cov_2.601732	Bombus pascuorum genome assembly, chromosome: 15	94.595	2.18e-54		NODE_1039_length_2372_cov_5.053086	Cyprinus carpio genome assembly common carp genome ,scaffold 000028823	96.97	0.01		NODE_10375_length_748_cov_5.047619	Bombus pascuorum genome assembly, chromosome: 9	87.356	1.64e-75		NODE_10382_length_744_cov_3.545718	PREDICTED: Ceratina calcarata laccase-4-like (LOC108629701), partial mRNA	90.253	1.58e-95		NODE_10359_length_788_cov_6.244202	PREDICTED: Megalopta genalis silk gland factor 1 (LOC117224739), mRNA	97.436	1.48e-06
NODE_10396_length_763_cov_6.776836	PREDICTED: Ceratina calcarata potassium voltage-gated channel subfamily KQT member 1-like (LOC108632335), mRNA	93.782	2.8e-73		NODE_10409_length_755_cov_2.954286	PREDICTED: Orussus abietinus piggyBac transposable element-derived protein 4 (LOC105697979), transcript variant X4, mRNA	96.471	8.2e-29		NODE_10375_length_766_cov_5.334740	Bombus pascuorum genome assembly, chromosome: 8	78.358	1.38e-31		NODE_10366_length_762_cov_7.429986	PREDICTED: Nomia melanderi sodium/calcium exchanger 2 (LOC116427451), transcript variant X3, mRNA	97.619	3.06e-08		NODE_10419_length_728_cov_2.842496	PREDICTED: Osmia lignaria histone-lysine N-methyltransferase 2D (LOC117610976), transcript variant X2, mRNA	84.884	1.35e-11		NODE_10434_length_747_cov_24.810694	Pararge aegeria genome assembly, chromosome: 4	100	6.49e-05		NODE_10392_length_755_cov_4.087143	PREDICTED: Diachasma alloeum zinc finger protein Pegasus (LOC107038680), transcript variant X2, mRNA	100	0.003		NODE_10377_length_748_cov_3.946609	PREDICTED: Ceratina calcarata uncharacterized LOC108628146 (LOC108628146), transcript variant X8, mRNA	94.35	2.76e-68		NODE_10383_length_744_cov_3.534107	Vespula vulgaris genome assembly, chromosome: 10	89.796	6.47e-05		NODE_1036_length_2549_cov_10.883320	Bombus pascuorum genome assembly, chromosome: 15	91.525	1.76e-10
NODE_10398_length_763_cov_5.326271	PREDICTED: Ceratina calcarata uncharacterized LOC113465153 (LOC113465153), ncRNA	85.095	2.48e-158		NODE_1041_length_2315_cov_8.487611	PREDICTED: Polistes dominula HAUS augmin-like complex subunit 3 (LOC107071750), transcript variant X2, mRNA	100	2.67e-08		NODE_10378_length_766_cov_4.821378	Bombus campestris genome assembly, chromosome: 4	76.587	3.9e-22		NODE_10368_length_762_cov_4.830269	PREDICTED: Orussus abietinus abhydrolase domain-containing protein 2 (LOC105702917), transcript variant X1, mRNA	100	3.04e-13		NODE_1042_length_2295_cov_5.634375	Bombus hortorum genome assembly, chromosome: 1	79.583	3.31e-32		NODE_10435_length_747_cov_12.046243	PREDICTED: Osmia lignaria piggyBac transposable element-derived protein 4-like (LOC117606362), mRNA	88.841	4.58e-71		NODE_10394_length_755_cov_2.897143	PREDICTED: Osmia lignaria uncharacterized LOC117603352 (LOC117603352), transcript variant X5, mRNA	81.702	1.61e-95		NODE_10378_length_748_cov_3.471861	Bombus pascuorum genome assembly, chromosome: 9	100	0.000841		NODE_10388_length_743_cov_8.145349	Bombus pascuorum genome assembly, chromosome: 2	84.768	2.9e-28		NODE_10360_length_788_cov_5.766712	Solanum tuberosum cultivar Solyntus chromosome 4	100	0.041
NODE_10399_length_763_cov_5.107345	Bombus pascuorum genome assembly, chromosome: 2	91.406	1.64e-90		NODE_10410_length_754_cov_64.396280	PREDICTED: Polistes canadensis probable aspartate aminotransferase, cytoplasmic (LOC106788930), mRNA	100	6.56e-05		NODE_1038_length_2381_cov_5.246776	PREDICTED: Ceratina calcarata runt-related transcription factor 1-like (LOC108622282), transcript variant X8, mRNA	94.286	0		NODE_10372_length_762_cov_3.517680	PREDICTED: Ceratina calcarata protein unc-45 homolog B (LOC108622164), mRNA	91.566	2.01e-124		NODE_10420_length_728_cov_2.808321	PREDICTED: Ceratina calcarata vacuolar protein sorting-associated protein 41 homolog (LOC108627747), transcript variant X6, misc_RNA	92.308	7.05e-109		NODE_10436_length_747_cov_8.771676	PREDICTED: Ceratina calcarata LIM/homeobox protein Lhx5 (LOC108623030), transcript variant X5, mRNA	97.133	2.53e-128		NODE_10396_length_755_cov_2.595714	PREDICTED: Ceratina calcarata uncharacterized LOC108628431 (LOC108628431), mRNA	84.874	1.07e-22		NODE_10379_length_748_cov_2.305916	Ochropleura plecta genome assembly, chromosome: 21	100	0.039		NODE_1039_length_2330_cov_5.827692	Bombus pascuorum genome assembly, chromosome: 1	85.366	5.38e-60		NODE_10361_length_788_cov_5.650750	Bombus pascuorum genome assembly, chromosome: 8	94.34	1.9e-10
NODE_104_length_4670_cov_6.816251	Bombus hortorum genome assembly, chromosome: 4	76.638	2.44e-31		NODE_10411_length_754_cov_21.304721	Hedya salicella genome assembly, chromosome: 19	74.815	1.38e-21		NODE_10381_length_766_cov_3.880450	PREDICTED: Ceratina calcarata glutamine synthetase 2 cytoplasmic (LOC108631442), mRNA	83.854	4.9e-41		NODE_10374_length_762_cov_1.785007	Hypochaeris radicata chloroplast, complete genome	99.738	0		NODE_10422_length_728_cov_2.658247	PREDICTED: Ceratina calcarata helix-loop-helix protein delilah-like (LOC108625954), mRNA	93.077	4.27e-101		NODE_10439_length_747_cov_5.014451	PREDICTED: Apis florea uncharacterized LOC105735278 (LOC105735278), mRNA	92.857	8.11e-29		NODE_10398_length_754_cov_25.781116	PREDICTED: Ceratina calcarata agrin-like (LOC108622162), mRNA	88.477	0		NODE_1038_length_2338_cov_4.995182	Bombus pascuorum genome assembly, chromosome: 9	81.867	8.85e-73		NODE_10392_length_743_cov_5.136628	Bombus pascuorum genome assembly, chromosome: 2	85.294	3.75e-27		NODE_10364_length_788_cov_5.154161	Bombus hortorum genome assembly, chromosome: 11	80.62	3.15e-13
NODE_10401_length_763_cov_4.548023	PREDICTED: Habropoda laboriosa alkyldihydroxyacetonephosphate synthase (LOC108573137), mRNA	88.406	5.1e-11		NODE_10412_length_754_cov_10.396280	Bombus pascuorum genome assembly, chromosome: 1	100	2.29e-24		NODE_10382_length_766_cov_3.319269	Bombus pascuorum genome assembly, chromosome: 9	94.41	4.77e-61		NODE_10375_length_762_cov_1.579915	Gossypium turneri isolate D10-2 chromosome D10_04	78.644	5.8e-100		NODE_10423_length_728_cov_2.392273	PREDICTED: Apis mellifera uncharacterized LOC102654110 (LOC102654110), ncRNA	84.298	3.7e-22		NODE_1044_length_2402_cov_5.987644	Bombus pascuorum genome assembly, chromosome: 17	100	0.003		NODE_104_length_4676_cov_5.993724	PREDICTED: Ceratina calcarata alpha-1,3-mannosyl-glycoprotein 2-beta-N-acetylglucosaminyltransferase (LOC108630178), mRNA	95.385	5.14e-48		NODE_10380_length_748_cov_2.025974	PREDICTED: Ceratina calcarata uncharacterized LOC108622120 (LOC108622120), mRNA	90.135	7.62e-74		NODE_10394_length_743_cov_4.933140	PREDICTED: Polistes dominula protein EMSY (LOC107072749), transcript variant X3, misc_RNA	94.872	2.92e-23		NODE_10365_length_788_cov_4.680764	Acomys russatus genome assembly, chromosome: 11	100	0.041
NODE_10405_length_763_cov_3.111582	PREDICTED: Ceratina calcarata uncharacterized LOC113464768 (LOC113464768), transcript variant X2, ncRNA	86.378	2.74e-88		NODE_10413_length_754_cov_8.821173	Bombus pascuorum genome assembly, chromosome: 9	91.163	9.94e-73		NODE_10385_length_766_cov_2.489451	Bombus pascuorum genome assembly, chromosome: 5	86.175	6.21e-55		NODE_10376_length_761_cov_46.780453	Vespula vulgaris genome assembly, chromosome: 10	96.875	0.04		NODE_10428_length_727_cov_5.251488	Bombus hortorum genome assembly, chromosome: 2	82.061	9.91e-48		NODE_10442_length_747_cov_4.713873	Amorphotheca resinae ATCC 22711 hypothetical protein (M430DRAFT_60956), mRNA	100	0.039		NODE_10400_length_754_cov_12.462089	PREDICTED: Ceratina calcarata uncharacterized LOC108632107 (LOC108632107), mRNA	95.135	1.13e-161		NODE_10383_length_747_cov_5.882948	PREDICTED: Ceratina calcarata uncharacterized LOC113465153 (LOC113465153), ncRNA	85.851	1.9e-149		NODE_10396_length_743_cov_4.401163	Bombus pascuorum genome assembly, chromosome: 2	83.333	9.65e-83		NODE_10367_length_788_cov_3.954980	Bombus campestris genome assembly, chromosome: 16	91.667	2.32e-49
NODE_10407_length_763_cov_1.902542	Acanthopagrus latus isolate v.2019 genome assembly, chromosome: 13	100	0.04		NODE_10418_length_754_cov_5.842632	PREDICTED: Apis florea WAG22 antigen-like (LOC105735385), mRNA	80.46	1.41e-06		NODE_10387_length_766_cov_1.756681	PREDICTED: Glycine soja uncharacterized LOC114410641 (LOC114410641), mRNA	79.197	5.83e-100		NODE_10378_length_761_cov_10.174221	Solanum pennellii chromosome ch08, complete genome	92.308	0.011		NODE_10430_length_727_cov_5.090774	PREDICTED: Eufriesea mexicana UNC93-like protein (LOC108549898), mRNA	85.556	1.24e-71		NODE_10443_length_747_cov_4.709538	Fabriciana adippe genome assembly, chromosome: 15	100	0.039		NODE_10404_length_754_cov_5.646638	Bombus campestris genome assembly, chromosome: 19	86.145	1.35e-36		NODE_10384_length_747_cov_5.784682	PREDICTED: Megalopta genalis uncharacterized LOC117226164 (LOC117226164), transcript variant X2, mRNA	93.519	6.22e-35		NODE_10397_length_743_cov_4.376453	Bombus hortorum genome assembly, chromosome: 10	82.521	1.64e-70		NODE_10368_length_788_cov_3.897681	PREDICTED: Parasteatoda tepidariorum neurotrophin 1-like (LOC110282031), mRNA	92.453	8.82e-09
NODE_10408_length_763_cov_1.637006	Verbena officinalis chloroplast, complete genome	92.377	0		NODE_1042_length_2314_cov_9.401948	PREDICTED: Ceratina calcarata Y+L amino acid transporter 2 (LOC108623150), transcript variant X5, misc_RNA	89.101	1.06e-121		NODE_10389_length_765_cov_4.849296	PREDICTED: Bombus vosnesenskii dentin sialophosphoprotein-like (LOC117236885), mRNA	74.065	6.43e-30		NODE_1038_length_2349_cov_5.106364	Bombus hortorum genome assembly, chromosome: 4	84.286	5.71e-25		NODE_10432_length_727_cov_4.287202	PREDICTED: Ceratina calcarata uncharacterized LOC113463924 (LOC113463924), partial mRNA	95.122	4.88e-06		NODE_10448_length_747_cov_2.887283	Bombus pascuorum genome assembly, chromosome: 9	88.235	1.63e-75		NODE_10406_length_754_cov_5.374821	PREDICTED: Ceratina calcarata MIP18 family protein galla-2 (LOC108622721), mRNA	85.349	2.59e-118		NODE_10385_length_747_cov_5.750000	Bombus pascuorum genome assembly, chromosome: 2	86.567	2.92e-28		NODE_10398_length_743_cov_4.344477	Bombus campestris genome assembly, chromosome: 5	83.871	1.76e-20		NODE_10369_length_788_cov_2.540246	Bombus pascuorum genome assembly, chromosome: 4	94.444	1.37e-61
NODE_10412_length_762_cov_6.096181	PREDICTED: Polistes dominula uncharacterized LOC107066603 (LOC107066603), ncRNA	85.161	2.29e-34		NODE_10420_length_754_cov_5.683834	Hylaea fasciaria genome assembly, chromosome: 1	96.875	0.011		NODE_1039_length_2381_cov_4.346948	PREDICTED: Ceratina calcarata uncharacterized LOC113463924 (LOC113463924), partial mRNA	97.5	4.6e-06		NODE_10381_length_761_cov_7.603399	PREDICTED: Ceratina calcarata calpain-C (LOC108629611), transcript variant X2, mRNA	90.604	4.84e-46		NODE_10435_length_727_cov_3.997024	PREDICTED: Harpegnathos saltator histone-lysine N-methyltransferase SETMAR-like (LOC105192630), mRNA	78.797	1.67e-40		NODE_1045_length_2402_cov_3.792075	Bombus pascuorum genome assembly, chromosome: 8	92.647	5.92e-15		NODE_10407_length_754_cov_5.221745	Schrankia costaestrigalis genome assembly, chromosome: 22	100	0.003		NODE_10387_length_747_cov_5.514451	Endotricha flammealis genome assembly, chromosome: 3	96.875	0.039		NODE_104_length_4592_cov_30.612519	3_Tce_b3v08	100	0.25		NODE_1037_length_2548_cov_7.645006	PREDICTED: Ceratina calcarata amyloid beta A4 precursor protein-binding family B member 1-interacting protein-like (LOC108626451), transcript variant X5, mRNA	81.364	3.65e-37
NODE_10414_length_762_cov_5.190948	Bombus campestris genome assembly, chromosome: 16	89.116	1.36e-41		NODE_10421_length_754_cov_5.309013	Euproctis similis genome assembly, chromosome: 19	100	3.86e-17		NODE_10391_length_765_cov_4.284507	Bombus pascuorum genome assembly, chromosome: 1	82.54	3.84e-32		NODE_10385_length_761_cov_5.650142	PREDICTED: Ceratina calcarata uncharacterized LOC113463924 (LOC113463924), partial mRNA	95.122	5.12e-06		NODE_10437_length_727_cov_3.232143	Bombus pascuorum genome assembly, chromosome: 3	82.308	1.03e-17		NODE_10450_length_747_cov_2.580925	Bombus hortorum genome assembly, chromosome: 14	88.889	1.01e-57		NODE_10412_length_754_cov_3.482117	PREDICTED: Megalopta genalis uncharacterized LOC117222981 (LOC117222981), ncRNA	89.61	5e-16		NODE_10388_length_747_cov_5.065029	Bombus pascuorum genome assembly, chromosome: 2	100	0.011		NODE_1040_length_2330_cov_5.666374	PREDICTED: Cephus cinctus uncharacterized LOC107267216 (LOC107267216), mRNA	90.863	1.49e-65		NODE_10370_length_787_cov_18.346995	PREDICTED: Ceratina calcarata probable cytochrome P450 6a17 (LOC108630112), transcript variant X2, mRNA	85.268	1.78e-55
NODE_10416_length_762_cov_5.019802	Bombus hortorum genome assembly, chromosome: 1	84.155	3.67e-62		NODE_1043_length_2314_cov_8.784418	PREDICTED: Ceratina calcarata runt-related transcription factor 1-like (LOC108622282), transcript variant X8, mRNA	94.505	0		NODE_10392_length_765_cov_3.018310	Bombus campestris genome assembly, chromosome: 16	83.534	3.73e-52		NODE_10387_length_761_cov_5.226629	Bombus pascuorum genome assembly, chromosome: 9	94.505	1.68e-70		NODE_10438_length_727_cov_2.755952	Bombus hortorum genome assembly, chromosome: 5	85.375	5.25e-135		NODE_10452_length_747_cov_2.179191	Bombus pascuorum genome assembly, chromosome: 14	95.283	4.81e-36		NODE_10413_length_754_cov_3.417740	PREDICTED: Dinoponera quadriceps piggyBac transposable element-derived protein 4-like (LOC106751407), transcript variant X7, misc_RNA	100	0.003		NODE_10389_length_747_cov_4.676301	Bombus pascuorum genome assembly, chromosome: 4	84.753	1.31e-51		NODE_10404_length_742_cov_8.788937	PREDICTED: Ceratina calcarata titin (LOC108632877), mRNA	97.561	6.05e-50		NODE_10371_length_787_cov_11.799180	PREDICTED: Cephus cinctus uncharacterized LOC107274072 (LOC107274072), transcript variant X2, ncRNA	97.452	3.76e-67
NODE_10417_length_762_cov_4.850071	Myripristis murdjan genome assembly, chromosome: 16	94.872	0.000238		NODE_10431_length_753_cov_15.401146	Ceratitis capitata transposon mariner Ccmar2 transposase gene, complete cds	100	0.003		NODE_10394_length_765_cov_2.574648	PREDICTED: Ceratina calcarata uncharacterized LOC108626552 (LOC108626552), transcript variant X5, mRNA	87.345	1.56e-125		NODE_10388_length_761_cov_5.179887	PREDICTED: Osmia lignaria mushroom body large-type Kenyon cell-specific protein 1 (LOC117603795), transcript variant X3, mRNA	82.54	3.9e-17		NODE_10439_length_727_cov_2.700893	Bombus campestris genome assembly, chromosome: 14	94.937	5.84e-60		NODE_10459_length_746_cov_5.840810	PREDICTED: Ceratina calcarata Y-box factor homolog (LOC108623300), transcript variant X2, mRNA	84.704	0		NODE_10417_length_753_cov_6.746418	Bombus pascuorum genome assembly, chromosome: 14	90.526	2.96e-23		NODE_1039_length_2337_cov_6.600351	Bombus hortorum genome assembly, chromosome: 6	82.869	1.52e-50		NODE_10405_length_742_cov_8.081514	PREDICTED: Ceratina calcarata uncharacterized LOC108626017 (LOC108626017), transcript variant X2, mRNA	77.621	1.53e-115		NODE_10374_length_787_cov_10.551913	Bombus pascuorum genome assembly, chromosome: 7	90	5.19e-21
NODE_10419_length_762_cov_4.376238	PREDICTED: Cephus cinctus uncharacterized LOC107274072 (LOC107274072), transcript variant X2, ncRNA	93.6	1.05e-42		NODE_10432_length_753_cov_6.087393	Bombus hortorum genome assembly, chromosome: 11	87.665	1.01e-62		NODE_10395_length_765_cov_2.515493	Bombus pascuorum genome assembly, chromosome: 7	93.86	3.81e-37		NODE_10389_length_761_cov_4.691218	Bombus hortorum genome assembly, chromosome: 2	91.892	7.87e-64		NODE_1044_length_2294_cov_3.108977	PREDICTED: Osmia lignaria plexin-A4 (LOC117600665), transcript variant X6, mRNA	87.179	1.22e-11		NODE_10462_length_746_cov_4.810420	PREDICTED: Ceratina calcarata alpha-tocopherol transfer protein-like (LOC108629620), transcript variant X3, mRNA	82.102	4.54e-76		NODE_10420_length_753_cov_5.553009	PREDICTED: Ceratina calcarata hydrocephalus-inducing protein homolog (LOC113464449), mRNA	88.722	6.28e-35		NODE_10393_length_747_cov_3.901734	Bombus pascuorum genome assembly, chromosome: 1	92	2.96e-18		NODE_10406_length_742_cov_6.001456	Chrysoperla carnea genome assembly, chromosome: X	95.122	4.98e-06		NODE_1038_length_2548_cov_6.935820	Bombus pascuorum genome assembly, chromosome: 3	83	3.78e-12
NODE_1042_length_2388_cov_7.925418	PREDICTED: Ceratina calcarata aminopeptidase N-like (LOC108628635), transcript variant X2, mRNA	81.771	7.4e-34		NODE_10433_length_753_cov_5.954155	Bombus pascuorum genome assembly, chromosome: 13	79.699	3.75e-37		NODE_10396_length_765_cov_2.160563	Bombus hortorum genome assembly, chromosome: 11	83.612	3.65e-67		NODE_1039_length_2348_cov_8.875709	Bombus hortorum genome assembly, chromosome: 2	79.286	9.68e-13		NODE_10441_length_727_cov_2.351190	Acinetobacter baumannii strain Res13-Abat-PEA21-P4-01-A chromosome, complete genome	96.97	0.011		NODE_10466_length_746_cov_4.040521	PREDICTED: Ceratina calcarata uncharacterized LOC113464857 (LOC113464857), transcript variant X3, ncRNA	85.519	5.71e-95		NODE_10422_length_753_cov_5.328080	Bombus pascuorum genome assembly, chromosome: 4	89.6	1.05e-32		NODE_10394_length_747_cov_3.644509	PREDICTED: Ceratina calcarata poly(A)-specific ribonuclease PARN-like (LOC108624607), transcript variant X5, mRNA	81.356	7.77e-59		NODE_10407_length_742_cov_5.585153	Bombus hortorum genome assembly, chromosome: 2	90.11	3.77e-22		NODE_10380_length_787_cov_6.602459	PREDICTED: Ceratina calcarata serine/arginine repetitive matrix protein 2 (LOC108622804), transcript variant X4, mRNA	96.33	2.17e-94
NODE_10420_length_762_cov_4.272984	Bombus pascuorum genome assembly, chromosome: 17	100	3.96e-07		NODE_1044_length_2312_cov_11.720425	Bombus hortorum genome assembly, chromosome: 16	85.366	4.28e-36		NODE_10397_length_765_cov_1.897183	Ilex pubescens mitochondrion, complete genome	97.674	8.55e-09		NODE_10390_length_761_cov_4.677054	Bombus pascuorum genome assembly, chromosome: 11	76.718	6.44e-25		NODE_10448_length_726_cov_4.265276	PREDICTED: Dinoponera quadriceps protein crumbs (LOC106748585), transcript variant X3, mRNA	91.549	4.8e-16		NODE_10469_length_746_cov_2.277858	PREDICTED: Ceratina calcarata uncharacterized LOC108632753 (LOC108632753), transcript variant X7, mRNA	89.645	1.54e-115		NODE_10424_length_753_cov_4.759312	Bombus campestris genome assembly, chromosome: 17	83.681	1.67e-65		NODE_10395_length_747_cov_3.638728	PREDICTED: Pseudomyrmex gracilis piggyBac transposable element-derived protein 4-like (LOC109861834), transcript variant X6, mRNA	100	6.49e-05		NODE_10409_length_742_cov_4.622999	Bombus campestris genome assembly, chromosome: 3	80.255	1.01e-52		NODE_10382_length_787_cov_5.969945	Bombus hortorum genome assembly, chromosome: 6	82.948	2.23e-74
NODE_10422_length_762_cov_4.224894	Bombus hortorum genome assembly, chromosome: 15	82.178	2.29e-34		NODE_10440_length_752_cov_21.252511	Schistosoma mansoni strain Puerto Rico genome assembly, chromosome: 2	100	4.98e-16		NODE_10399_length_764_cov_24.042313	PREDICTED: Ooceraea biroi uncharacterized LOC113562363 (LOC113562363), mRNA	94.737	0.000239		NODE_10391_length_761_cov_4.587819	Vespula vulgaris genome assembly, chromosome: 2	85.256	1.06e-32		NODE_1045_length_2292_cov_4.654001	Bombus campestris genome assembly, chromosome: 19	82.012	6.38e-109		NODE_1047_length_2399_cov_7.313140	Lepeophtheirus salmonis strain IoA-00 genome assembly, chromosome: 13	96.875	0.036		NODE_10428_length_752_cov_6.708752	Bombus pascuorum genome assembly, chromosome: 1	86.29	6.36e-25		NODE_10396_length_747_cov_3.514451	3_Tms_b3v08	100	0.003		NODE_1041_length_2329_cov_64.662269	Bombus pascuorum genome assembly, chromosome: 16	82.042	9.01e-58		NODE_10386_length_786_cov_13.325581	Brassica rapa genome, scaffold: A09	100	0.041
NODE_10423_length_762_cov_4.158416	PREDICTED: Ceratina calcarata netrin-1-like (LOC108632454), transcript variant X2, mRNA	94.904	2.85e-58		NODE_10441_length_752_cov_9.922525	PREDICTED: Ooceraea biroi RNA-binding protein spenito (LOC105278756), mRNA	84.062	2.11e-79		NODE_104_length_4821_cov_6.301301	Bombus campestris genome assembly, chromosome: 12	96.774	0.26		NODE_10392_length_761_cov_4.305949	Bombus campestris genome assembly, chromosome: 24	84.906	1.02e-62		NODE_10454_length_726_cov_3.377049	Bombus pascuorum genome assembly, chromosome: 8	86.598	1.34e-16		NODE_10470_length_746_cov_1.767004	Bombus pascuorum genome assembly, chromosome: 8	95.902	4.74e-46		NODE_1043_length_2370_cov_4.288121	Bombus pascuorum genome assembly, chromosome: 1	89.157	4.51e-16		NODE_10398_length_747_cov_3.472543	Bombus pascuorum genome assembly, chromosome: 2	79.139	1.72e-40		NODE_10411_length_742_cov_4.531295	Bombus campestris genome assembly, chromosome: 2	94.737	0.000232		NODE_10388_length_786_cov_8.909713	PREDICTED: Microcebus murinus schlafen family member 5 (LOC105884466), transcript variant X3, mRNA	100	0.011
NODE_10425_length_762_cov_3.527581	PREDICTED: Ceratina calcarata protein phosphatase Slingshot (LOC108621953), transcript variant X3, mRNA	97.727	3.82e-32		NODE_10444_length_752_cov_8.275466	PREDICTED: Ceratina calcarata ral GTPase-activating protein subunit beta (LOC108625918), transcript variant X7, mRNA	91.304	8.11e-34		NODE_1040_length_2380_cov_5.894624	Bombus pascuorum genome assembly, chromosome: 8	90.291	5.78e-25		NODE_10393_length_761_cov_4.264873	Bombus hortorum genome assembly, chromosome: 1	88.852	1.62e-95		NODE_10455_length_725_cov_32.540299	Micromonas pusilla CCMP1545 predicted protein, mRNA	85.484	6.29e-05		NODE_10472_length_745_cov_7.330435	PREDICTED: Bactrocera tryoni ribosomal protein S6 kinase beta-2 (LOC120779149), transcript variant X1, mRNA	85.124	4.9e-21		NODE_10434_length_752_cov_5.100430	Lymantria monacha genome assembly, chromosome: 12	94.545	3.88e-12		NODE_104_length_4763_cov_7.056500	Bombus pascuorum genome assembly, chromosome: 1	97.297	0.00012		NODE_10414_length_742_cov_4.043668	PREDICTED: Nomia melanderi monocarboxylate transporter 1-like (LOC116433025), transcript variant X8, mRNA	100	0.003		NODE_10389_length_786_cov_8.106703	Myripristis murdjan genome assembly, chromosome: 16	100	0.041
NODE_1043_length_2387_cov_16.735420	PREDICTED: Polistes dominula piggyBac transposable element-derived protein 4-like (LOC107073514), mRNA	98.028	0		NODE_10446_length_752_cov_6.043042	PREDICTED: Ceratina calcarata follistatin-related protein 5-like (LOC108628977), transcript variant X2, mRNA	93.431	1.03e-47		NODE_10401_length_764_cov_11.767278	Cyaniris semiargus genome assembly, chromosome: 19	100	8.42e-19		NODE_10396_length_761_cov_2.616147	Glycine tomentella clone gtd1-31b20, complete sequence	93.298	0		NODE_10457_length_725_cov_7.913433	PREDICTED: Ceratina calcarata calpain-C (LOC108629611), transcript variant X2, mRNA	92.593	4.76e-21		NODE_10477_length_745_cov_4.536232	Bombus campestris genome assembly, chromosome: 1	88.889	1.34e-31		NODE_10438_length_752_cov_3.575323	Bombus hortorum genome assembly, chromosome: 2	81.667	2.87e-43		NODE_1040_length_2337_cov_5.267748	Bombus pascuorum genome assembly, chromosome: 2	91.979	2.5e-63		NODE_10415_length_742_cov_3.276565	Bombus pascuorum genome assembly, chromosome: 9	85.321	1.06e-17		NODE_1039_length_2547_cov_9.867175	Bombus pascuorum genome assembly, chromosome: 5	93.333	7.84e-39
NODE_10432_length_761_cov_5.933428	Bombus hortorum genome assembly, chromosome: 11	100	2.36e-09		NODE_10447_length_752_cov_5.810617	Bombus campestris genome assembly, chromosome: 15	79.227	6.36e-25		NODE_10407_length_764_cov_4.538787	Bombus pascuorum genome assembly, chromosome: 10	84.103	6.33e-40		NODE_10397_length_761_cov_1.981586	Burkholderia lata strain 383 23S ribosomal RNA gene, complete sequence	99.737	0		NODE_1046_length_2291_cov_4.222719	PREDICTED: Apis cerana uncharacterized LOC114577109 (LOC114577109), transcript variant X1, mRNA	96.117	1.18e-36		NODE_10480_length_745_cov_4.037681	Bombus pascuorum genome assembly, chromosome: 6	83.478	1.06e-17		NODE_1044_length_2369_cov_6.388937	Bombus pascuorum genome assembly, chromosome: 1	77.193	9.36e-43		NODE_10400_length_747_cov_3.388728	Medicago truncatula clone mth2-19m5, complete sequence	84.091	2.21e-44		NODE_10418_length_741_cov_21.393586	PREDICTED: Ceratina calcarata polyamine-modulated factor 1-binding protein 1-like (LOC113463960), mRNA	95.93	1.63e-70		NODE_10391_length_786_cov_7.165527	Bombus pascuorum genome assembly, chromosome: 2	89.167	1.84e-30
NODE_10433_length_761_cov_5.668555	PREDICTED: Ceratina calcarata cell death-inducing p53-target protein 1 (LOC108625695), transcript variant X4, mRNA	95.522	8.38e-19		NODE_10448_length_752_cov_5.731707	Bombus hortorum genome assembly, chromosome: 12	95.732	1.67e-65		NODE_10408_length_764_cov_4.404795	Bombus hortorum genome assembly, chromosome: 13	82.53	1.07e-27		NODE_1040_length_2348_cov_6.169211	Bombus campestris genome assembly, chromosome: 1	86.25	1.25e-11		NODE_10461_length_725_cov_5.650746	Bombus pascuorum genome assembly, chromosome: 9	92.683	0.000226		NODE_10484_length_745_cov_3.595652	PREDICTED: Ceratina calcarata semaphorin-2A (LOC108631122), partial mRNA	96.212	1.31e-51		NODE_10443_length_752_cov_1.746055	Bombus pascuorum genome assembly, chromosome: 1	95.402	2.94e-28		NODE_10401_length_747_cov_3.174855	PREDICTED: Ceratina calcarata uncharacterized LOC113464042 (LOC113464042), mRNA	80.576	2.21e-44		NODE_10420_length_741_cov_7.546647	PREDICTED: Ceratina calcarata JNK-interacting protein 1 (LOC108624634), transcript variant X4, mRNA	92.228	2.73e-68		NODE_10392_length_786_cov_6.058824	Bombus pascuorum genome assembly, chromosome: 6	88.889	4.01e-22
NODE_10437_length_761_cov_4.735127	Bombus pascuorum genome assembly, chromosome: 9	82.576	2.33e-19		NODE_10449_length_752_cov_5.413199	Bombus hortorum genome assembly, chromosome: 1	87.568	3.69e-47		NODE_1041_length_2380_cov_5.744516	Bombus pascuorum genome assembly, chromosome: 1	90.517	3.43e-32		NODE_10402_length_760_cov_5.104965	Bombus hortorum genome assembly, chromosome: 6	82.609	6.07e-65		NODE_10464_length_725_cov_5.123881	PREDICTED: Nomia melanderi uncharacterized LOC116432686 (LOC116432686), mRNA	100	3.76e-07		NODE_10489_length_745_cov_1.859420	Bombus pascuorum genome assembly, chromosome: 6	100	5e-06		NODE_10444_length_752_cov_1.733142	Bombus hortorum genome assembly, chromosome: 2	80.203	2.96e-23		NODE_10402_length_747_cov_2.351156	Bombus pascuorum genome assembly, chromosome: 3	93.333	5.02e-06		NODE_10422_length_741_cov_6.772595	PREDICTED: Megachile rotundata KH domain-containing, RNA-binding, signal transduction-associated protein 3-like (LOC100878437), transcript variant X3, mRNA	97.059	0.000833		NODE_10393_length_786_cov_5.979480	PREDICTED: Ceratina calcarata colorectal mutant cancer protein (LOC108630861), transcript variant X2, mRNA	96.842	3.68e-82
NODE_10438_length_761_cov_4.531161	PREDICTED: Ceratina calcarata uncharacterized LOC113464492 (LOC113464492), transcript variant X2, mRNA	85.238	1.34e-51		NODE_1045_length_2312_cov_6.530793	Bombus pascuorum genome assembly, chromosome: 11	86.857	2.54e-43		NODE_10411_length_764_cov_3.997179	PREDICTED: Ceratina calcarata nephrin-like (LOC108623744), transcript variant X6, mRNA	100	1.09e-17		NODE_10404_length_760_cov_4.703546	Bombus pascuorum genome assembly, chromosome: 9	100	0.04		NODE_10467_length_725_cov_4.411940	Bombus pascuorum genome assembly, chromosome: 4	90.789	4.8e-16		NODE_10491_length_744_cov_18.246734	PREDICTED: Dinoponera quadriceps uncharacterized LOC106746326 (LOC106746326), transcript variant X3, mRNA	92.308	2.29e-14		NODE_10445_length_751_cov_34.567529	Nasonia vitripennis BAC NV_Bb-46A1 (Clemson University Genomics Nasonia vitripennis BAC Library) complete sequence	88.486	0		NODE_10403_length_747_cov_1.371387	Medicago truncatula chromosome 6 clone mth2-10d14, complete sequence	100	6.45e-10		NODE_10423_length_741_cov_5.903790	Bombus pascuorum genome assembly, chromosome: 14	79.699	2.95e-13		NODE_10394_length_786_cov_5.529412	PREDICTED: Ceratina calcarata cilia- and flagella-associated protein 61-like (LOC108630508), transcript variant X1, mRNA	95	6.85e-05
NODE_10439_length_761_cov_3.167139	Bombus campestris genome assembly, chromosome: 17	97.345	8.09e-44		NODE_10452_length_752_cov_4.163558	Dictyostelium discoideum AX4 hypothetical protein (DDB_G0290247) mRNA, complete cds	84.058	1.82e-05		NODE_10412_length_764_cov_3.739069	Aspergillus heteromorphus CBS 117.55 putative glutathione-dependent formaldehyde-activating enzyme (BO70DRAFT_364270), mRNA	89.362	0.003		NODE_10407_length_760_cov_3.730496	Cottoperca gobio genome assembly, chromosome: 21	100	0.000238		NODE_10469_length_725_cov_4.107463	Bombus hortorum genome assembly, chromosome: 5	83.077	7.97e-19		NODE_10492_length_744_cov_8.539913	Danio aesculapii genome assembly, chromosome: 17	92.308	0.011		NODE_10446_length_751_cov_34.445402	Ceratitis capitata transposon mariner Ccmar2 transposase gene, complete cds	98.98	3.46e-92		NODE_10404_length_746_cov_7.367583	Bombus pascuorum genome assembly, chromosome: 9	84.043	4.64e-61		NODE_10429_length_741_cov_4.546647	PREDICTED: Ceratina calcarata pectinesterase inhibitor 10-like (LOC108627684), mRNA	79.648	7.65e-64		NODE_10398_length_785_cov_47.669863	Hedya salicella genome assembly, chromosome: 3	79.769	1.11e-22
NODE_10441_length_761_cov_2.548159	PREDICTED: Ceratina calcarata non-homologous end-joining factor 1-like (LOC108630557), transcript variant X2, mRNA	82.731	1.73e-50		NODE_10454_length_752_cov_3.975610	PREDICTED: Ceratina calcarata sarcolemmal membrane-associated protein (LOC108631487), transcript variant X2, mRNA	81.078	1.14e-156		NODE_10413_length_764_cov_3.464034	PREDICTED: Ceratina calcarata brefeldin A-inhibited guanine nucleotide-exchange protein 3 (LOC108622261), transcript variant X1, mRNA	91.388	1.01e-72		NODE_10409_length_760_cov_3.643972	Bombus pascuorum genome assembly, chromosome: 14	95.455	8.25e-29		NODE_1047_length_2290_cov_5.940940	Mus musculus chromosome 8, clone RP23-64E18, complete sequence	92.5	0.01		NODE_10494_length_744_cov_5.615385	PREDICTED: Pseudomyrmex gracilis protein singed wings 2 (LOC109858105), transcript variant X3, mRNA	89.333	2.29e-14		NODE_1045_length_2369_cov_5.895851	Bombus hortorum genome assembly, chromosome: 6	77.941	9.36e-43		NODE_10405_length_746_cov_6.597685	Bombus campestris genome assembly, chromosome: 10	94.737	3.79e-22		NODE_10430_length_741_cov_3.052478	Bombus campestris genome assembly, chromosome: 5	89.423	1.74e-25		NODE_1040_length_2547_cov_7.942616	Bombus pascuorum genome assembly, chromosome: 1	85.625	6.11e-35
NODE_10448_length_760_cov_8.309220	Bombus campestris genome assembly, chromosome: 7	95.082	6.52e-15		NODE_1046_length_2312_cov_5.528578	Bombus hortorum genome assembly, chromosome: 8	92.818	6.86e-64		NODE_1042_length_2379_cov_7.161360	PREDICTED: Centruroides sculpturatus uncharacterized LOC111628719 (LOC111628719), ncRNA	92.5	1.99e-54		NODE_1041_length_2347_cov_6.880890	PREDICTED: Ceratina calcarata fizzy-related protein homolog (LOC108627408), mRNA	84.677	2.65e-23		NODE_10470_length_725_cov_4.070149	Bombus hortorum genome assembly, chromosome: 10	86.154	1.02e-27		NODE_10496_length_744_cov_5.103048	PREDICTED: Ceratina calcarata E3 ubiquitin-protein ligase mib1-like (LOC108626404), mRNA	85.535	2.23e-34		NODE_10450_length_751_cov_7.041667	Anthocharis cardamines genome assembly, chromosome: 15	90.244	2.97e-18		NODE_10406_length_746_cov_5.733719	Ochlodes sylvanus genome assembly, chromosome: 8	100	0.039		NODE_10433_length_741_cov_1.728863	Bombus pascuorum genome assembly, chromosome: 6	96.61	1.69e-45		NODE_10401_length_785_cov_8.709589	Bombus hortorum genome assembly, chromosome: 1	100	0.011
NODE_10449_length_760_cov_5.137589	PREDICTED: Osmia lignaria uncharacterized LOC117610009 (LOC117610009), transcript variant X10, mRNA	77.879	8.14e-39		NODE_10462_length_751_cov_6.084770	Pieris brassicae genome assembly, chromosome: 10	100	5.05e-06		NODE_10421_length_763_cov_6.535311	Bombus pascuorum genome assembly, chromosome: 13	89.941	1.73e-50		NODE_10410_length_760_cov_2.363121	Arabis alpina genome assembly, chromosome: 8	96.875	0.011		NODE_10476_length_725_cov_3.053731	PREDICTED: Nomia melanderi ras-related and estrogen-regulated growth inhibitor (LOC116429498), mRNA	94.737	0.000226		NODE_10497_length_744_cov_5.082729	Bombus pascuorum genome assembly, chromosome: 13	88.732	3.84e-12		NODE_10453_length_751_cov_5.727011	Laothoe populi genome assembly, chromosome: 11	100	0.000235		NODE_10409_length_746_cov_5.094067	Bombus pascuorum genome assembly, chromosome: 14	90.526	2.93e-23		NODE_10440_length_740_cov_6.261314	Bombus hortorum genome assembly, chromosome: 2	84.898	4.6e-61		NODE_10404_length_785_cov_7.561644	Bombus pascuorum genome assembly, chromosome: 13	82.474	2.36e-34
NODE_1045_length_2386_cov_5.842986	PREDICTED: Ceratina calcarata titin (LOC108632877), mRNA	92.476	2.34e-123		NODE_10467_length_751_cov_5.135057	PREDICTED: Parasteatoda tepidariorum neurotrophin 1-like (LOC110282031), mRNA	93.75	1.08e-07		NODE_10426_length_763_cov_4.200565	Melitaea cinxia genome assembly, chromosome: 8	97.778	2.37e-09		NODE_10413_length_759_cov_6.115057	Boloria selene genome assembly, chromosome: 21	93.548	1.07e-27		NODE_10479_length_725_cov_2.652239	Bombus pascuorum genome assembly, chromosome: 2	83.529	2.91e-08		NODE_105_length_4820_cov_7.210073	PREDICTED: Ceratina calcarata amyloid beta A4 precursor protein-binding family B member 1-interacting protein-like (LOC108626451), transcript variant X5, mRNA	83.333	4.3e-14		NODE_10454_length_751_cov_5.698276	Pieris brassicae genome assembly, chromosome: 7	100	1.38e-16		NODE_1041_length_2336_cov_11.837790	Bombus pascuorum genome assembly, chromosome: 1	88.889	1.13e-81		NODE_10441_length_740_cov_6.030657	Bombus hortorum genome assembly, chromosome: 16	91.111	6.43e-05		NODE_10406_length_785_cov_6.630137	PREDICTED: Megalopta genalis uncharacterized LOC117221714 (LOC117221714), ncRNA	92.593	1.44e-21
NODE_10450_length_760_cov_3.390071	PREDICTED: Ceratina calcarata inosine triphosphate pyrophosphatase (LOC108629292), transcript variant X2, mRNA	90.909	3.05e-08		NODE_10469_length_751_cov_3.438218	Bombus pascuorum genome assembly, chromosome: 7	93.443	8.33e-14		NODE_10427_length_763_cov_4.186441	Chrysoperla carnea genome assembly, chromosome: 3	98.089	2.82e-68		NODE_10414_length_759_cov_5.924716	Bombus pascuorum genome assembly, chromosome: 7	91.667	1.4e-16		NODE_1048_length_2290_cov_4.754362	PREDICTED: Apis mellifera uncharacterized LOC102655311 (LOC102655311), transcript variant X2, ncRNA	82.659	1.99e-29		NODE_10500_length_744_cov_4.222061	Bombus pascuorum genome assembly, chromosome: 17	100	1.39e-06		NODE_10455_length_751_cov_5.377874	PREDICTED: Habropoda laboriosa uncharacterized LOC108578551 (LOC108578551), mRNA	86.449	3.64e-57		NODE_10410_length_746_cov_4.875543	Bombus pascuorum genome assembly, chromosome: 13	81.098	6.3e-25		NODE_10443_length_740_cov_5.109489	PREDICTED: Bombus vosnesenskii uncharacterized LOC117238704 (LOC117238704), ncRNA	84.27	4.93e-11		NODE_10407_length_785_cov_5.345205	Bombus pascuorum genome assembly, chromosome: 5	80.233	0.000885
NODE_10453_length_759_cov_10.828125	PREDICTED: Ceratina calcarata ankyrin repeat domain-containing protein 13D (LOC108626352), transcript variant X4, mRNA	96.703	3.81e-32		NODE_1047_length_2311_cov_7.296099	Bombus hortorum genome assembly, chromosome: 2	82.158	4.22e-46		NODE_1043_length_2377_cov_15.465978	Bombus campestris genome assembly, chromosome: 11	89.062	7.36e-34		NODE_10417_length_759_cov_5.275568	Bombus campestris genome assembly, chromosome: 10	94.737	3.86e-22		NODE_10480_length_724_cov_14.874439	PREDICTED: Dinoponera quadriceps protein crumbs (LOC106748585), transcript variant X3, mRNA	92.453	2.24e-09		NODE_10502_length_744_cov_3.779390	Bombus hortorum genome assembly, chromosome: 6	97.273	1.02e-42		NODE_10456_length_751_cov_5.117816	PREDICTED: Camponotus floridanus histone-lysine N-methyltransferase SETMAR-like (LOC112638548), mRNA	88.259	5.91e-75		NODE_10412_length_746_cov_3.505065	Bombus pascuorum genome assembly, chromosome: 4	79.56	2.2e-44		NODE_10444_length_740_cov_4.781022	PREDICTED: Ceratina calcarata uncharacterized LOC108626033 (LOC108626033), transcript variant X3, misc_RNA	84.296	3.15e-147		NODE_1041_length_2546_cov_7.146929	Bombus pascuorum genome assembly, chromosome: 6	83.265	2.15e-49
NODE_10455_length_759_cov_6.315341	PREDICTED: Ceratina calcarata UHRF1-binding protein 1-like (LOC108623846), mRNA	75.893	6.51e-15		NODE_10470_length_751_cov_3.314655	Bombus hortorum genome assembly, chromosome: 3	78.989	2.85e-48		NODE_10430_length_763_cov_3.800847	Bombus pascuorum genome assembly, chromosome: 2	87.313	3.83e-32		NODE_10418_length_759_cov_4.987216	Bombus campestris genome assembly, chromosome: 6	88.936	1.67e-70		NODE_10484_length_724_cov_4.681614	Fabriciana adippe genome assembly, chromosome: 12	100	0.011		NODE_10505_length_744_cov_3.451379	Aphantopus hyperantus genome assembly, chromosome: 25	100	0.039		NODE_10459_length_751_cov_4.270115	Ipomoea trifida cultivar NCNSP0306 chromosome 5	100	0.000845		NODE_10414_length_746_cov_3.044863	PREDICTED: Apis cerana uncharacterized LOC114577681 (LOC114577681), transcript variant X4, mRNA	93.396	1.04e-32		NODE_10445_length_740_cov_4.715328	PREDICTED: Apis mellifera uncharacterized LOC100578133 (LOC100578133), transcript variant X5, misc_RNA	81.579	1.77e-10		NODE_10412_length_784_cov_14.912209	Bombus campestris genome assembly, chromosome: 5	83.626	3.94e-32
NODE_1046_length_2386_cov_5.580438	Bombus pascuorum genome assembly, chromosome: 9	82.051	4.26e-61		NODE_10471_length_751_cov_3.195402	Bombus hortorum genome assembly, chromosome: 9	82.09	1.7e-50		NODE_10432_length_763_cov_3.495763	Trachelium caeruleum chloroplast, complete genome	91.413	1.99e-134		NODE_10420_length_759_cov_3.943182	Rhagonycha fulva genome assembly, chromosome: X	100	0.011		NODE_10485_length_724_cov_4.515695	Lymantria monacha genome assembly, chromosome: 16	100	3.7e-17		NODE_10506_length_744_cov_3.355588	Bombus pascuorum genome assembly, chromosome: 9	80.292	2.29e-14		NODE_1046_length_2367_cov_6.400087	Bombus pascuorum genome assembly, chromosome: 1	83.467	6.78e-89		NODE_10415_length_746_cov_2.794501	Bombus campestris genome assembly, chromosome: 1	95	1.8e-05		NODE_10446_length_740_cov_4.500730	PREDICTED: Apis dorsata esterase FE4-like (LOC102674083), mRNA	76.804	8.14e-19		NODE_1042_length_2545_cov_7.926506	Macrobrachium nipponense isolate FS-2020 chromosome 37	92.308	0.038
NODE_10460_length_759_cov_4.821023	Bombus pascuorum genome assembly, chromosome: 2	82.21	2.15e-74		NODE_10472_length_750_cov_13.057554	Ceratitis capitata transposon mariner Ccmar2 transposase gene, complete cds	96.203	1.76e-25		NODE_10434_length_763_cov_2.581921	Bombus pascuorum genome assembly, chromosome: 11	82.515	2.84e-63		NODE_10422_length_759_cov_3.075284	PREDICTED: Ooceraea biroi uncharacterized LOC105287051 (LOC105287051), ncRNA	100	6.56e-10		NODE_10487_length_724_cov_3.944694	PREDICTED: Dinoponera quadriceps histone-lysine N-methyltransferase SETMAR-like (LOC106751377), partial mRNA	87.2	7.84e-29		NODE_10508_length_744_cov_3.226415	Bombus pascuorum genome assembly, chromosome: 4	90.361	8.19e-19		NODE_10461_length_751_cov_3.737069	PREDICTED: Ceratina calcarata proline-rich protein 4-like (LOC108630783), mRNA	91.071	4.44e-96		NODE_10416_length_746_cov_2.774240	Brassica oleracea HDEM genome, scaffold: C4	100	0.011		NODE_10447_length_740_cov_4.124088	Bombus hortorum genome assembly, chromosome: 15	76.575	2.08e-79		NODE_10421_length_784_cov_3.252401	Bombus hortorum genome assembly, chromosome: 1	88.889	4.05e-12
NODE_10461_length_759_cov_4.738636	4_Tte_b3v08	100	0.04		NODE_10479_length_750_cov_6.899281	Bombus pascuorum genome assembly, chromosome: 2	84.615	3.73e-37		NODE_10436_length_763_cov_0.823446	Burkholderia cepacia JBK9 chromosome 2, complete sequence	97.959	0		NODE_10423_length_759_cov_2.769886	Bombus pascuorum genome assembly, chromosome: 11	82.515	2.82e-63		NODE_10489_length_724_cov_2.735426	Bombus campestris genome assembly, chromosome: 16	87.879	6.15e-20		NODE_10510_length_744_cov_2.715530	Bombus hortorum genome assembly, chromosome: 2	81.702	1.71e-40		NODE_10462_length_751_cov_3.548851	Bombus pensylvanicus isolate 5840bom ultra conserved element locus uce-609 genomic sequence	91.589	1.75e-30		NODE_10417_length_746_cov_2.671491	Bombus pascuorum genome assembly, chromosome: 8	89.326	1.69e-50		NODE_10449_length_740_cov_3.661314	Plebejus argus genome assembly, chromosome: 22	96.721	3.79e-17		NODE_10422_length_783_cov_9.116758	Hermetia illucens genome assembly, chromosome: 7	97.015	6.68e-20
NODE_10465_length_759_cov_3.056818	PREDICTED: Ceratina calcarata GATA-binding factor A-like (LOC108626334), mRNA	92.115	5.73e-105		NODE_1048_length_2311_cov_6.121011	PREDICTED: Vespa mandarinia uncharacterized LOC118450853 (LOC118450853), ncRNA	95.556	9.59e-08		NODE_10438_length_762_cov_7.070721	Bombus pascuorum genome assembly, chromosome: 1	81.592	3.82e-32		NODE_10424_length_759_cov_2.598011	Bombus pascuorum genome assembly, chromosome: 2	82.486	6.37e-30		NODE_1049_length_2289_cov_6.545210	PREDICTED: Ceratina calcarata glucose dehydrogenase [FAD, quinone] (LOC108631524), mRNA	88.306	1.44e-75		NODE_10512_length_743_cov_11.308140	Bombus pascuorum genome assembly, chromosome: 17	91.489	1.74e-25		NODE_10467_length_750_cov_5.250360	Bombus hortorum genome assembly, chromosome: 11	84.011	2.09e-84		NODE_10419_length_745_cov_6.465217	Oryzias latipes strain Hd-rR chromosome 15 sequence	100	0.039		NODE_1045_length_2328_cov_5.303124	Bombus hortorum genome assembly, chromosome: 11	89.773	5.69e-20		NODE_10423_length_783_cov_7.498626	PREDICTED: Ceratina calcarata dystroglycan (LOC108632004), transcript variant X5, mRNA	89.779	0
NODE_10466_length_759_cov_2.727273	PREDICTED: Ceratina calcarata uncharacterized LOC108632416 (LOC108632416), mRNA	87.571	3.73e-47		NODE_10481_length_750_cov_6.450360	Bombus hortorum genome assembly, chromosome: 11	85.654	1.68e-60		NODE_1044_length_2375_cov_23.178017	Ochlodes sylvanus genome assembly, chromosome: 22	96.009	0		NODE_10425_length_758_cov_8.019915	Bombus pascuorum genome assembly, chromosome: 2	92.638	1.71e-55		NODE_10497_length_723_cov_4.305389	Bombus pascuorum genome assembly, chromosome: 13	90.909	8.06e-09		NODE_10514_length_743_cov_7.640988	PREDICTED: Apis dorsata neuronal PAS domain-containing protein 2-like (LOC102671946), transcript variant X3, mRNA	81.513	8.23e-14		NODE_10468_length_750_cov_5.063309	Bombus hortorum genome assembly, chromosome: 1	92.308	1.74e-35		NODE_1042_length_2336_cov_6.144235	Bombus hortorum genome assembly, chromosome: 4	93.496	1.54e-40		NODE_10451_length_740_cov_2.836496	Bombus pascuorum genome assembly, chromosome: 1	81.609	4.83e-26		NODE_10425_length_783_cov_6.854396	Opisthorchis viverrini hypothetical protein partial mRNA	100	0.011
NODE_10470_length_758_cov_6.625889	Bombus pascuorum genome assembly, chromosome: 1	96.875	0.04		NODE_10483_length_749_cov_9.452450	PREDICTED: Antrostomus carolinensis 3-hydroxybutyrate dehydrogenase 1 (BDH1), mRNA	100	0.011		NODE_10440_length_762_cov_6.342291	Bombus pascuorum genome assembly, chromosome: 14	79.699	3.04e-13		NODE_10428_length_758_cov_6.278805	PREDICTED: Chelonus insularis spindle assembly abnormal protein 6 homolog (LOC118065141), mRNA	73.034	4.99e-21		NODE_10498_length_723_cov_3.857784	Bos mutus isolate yakQH1 chromosome 19	100	0.038		NODE_10515_length_743_cov_7.212209	PREDICTED: Ceratina calcarata potassium voltage-gated channel subfamily KQT member 1-like (LOC108631966), transcript variant X3, mRNA	93.939	4.62e-61		NODE_10470_length_750_cov_4.500719	Bombus pascuorum genome assembly, chromosome: 4	80.214	4.9e-26		NODE_10422_length_745_cov_5.672464	PREDICTED: Ceratina calcarata uncharacterized LOC108629307 (LOC108629307), transcript variant X4, ncRNA	90.566	8.08e-29		NODE_10454_length_739_cov_27.271930	PREDICTED: Osmia bicornis bicornis uncharacterized LOC114880375 (LOC114880375), mRNA	84.672	3.73e-27		NODE_10427_length_783_cov_6.340659	4_Tte_b3v08	100	0.011
NODE_10473_length_758_cov_5.611664	PREDICTED: Apis dorsata protein CLEC16A homolog (LOC102675800), mRNA	78.68	6.45e-20		NODE_10487_length_749_cov_7.533141	Bombus pascuorum genome assembly, chromosome: 1	85.517	1.35e-31		NODE_10441_length_762_cov_5.557284	PREDICTED: Ceratina calcarata uncharacterized LOC108626124 (LOC108626124), transcript variant X8, mRNA	90.805	1.33e-56		NODE_10429_length_758_cov_5.941679	Mellicta athalia genome assembly, chromosome: 20	90.845	8.06e-44		NODE_10499_length_723_cov_3.691617	Fusarium graminearum genome assembly, chromosome: III	100	0.038		NODE_10517_length_743_cov_5.750000	Bombus hortorum genome assembly, chromosome: 5	79.13	8.29e-09		NODE_10475_length_749_cov_9.641210	Mischocyttarus flavitarsis isolate 10212mis ultra conserved element locus uce-295 genomic sequence	95.349	3.89e-07		NODE_10423_length_745_cov_4.971014	Bombus hortorum genome assembly, chromosome: 2	76.995	4.9e-21		NODE_10457_length_739_cov_6.320175	PREDICTED: Apis florea protein expanded (LOC100864479), transcript variant X7, mRNA	91.304	8.07e-24		NODE_10428_length_783_cov_6.045330	PREDICTED: Ceratina calcarata cilia- and flagella-associated protein 61-like (LOC108630508), transcript variant X1, mRNA	92.5	5.16e-21
NODE_10474_length_758_cov_5.372688	Lymantria monacha genome assembly, chromosome: Z	97.143	0.000853		NODE_10493_length_749_cov_6.260807	PREDICTED: Pseudomyrmex gracilis piggyBac transposable element-derived protein 4-like (LOC109861834), transcript variant X6, mRNA	100	6.51e-05		NODE_10442_length_762_cov_4.913720	PREDICTED: Nomia melanderi ras-related protein ORAB-1-like (LOC116430677), mRNA	89.781	2.27e-39		NODE_1043_length_2346_cov_7.041467	Pieris napi genome assembly, chromosome: 11	100	0.13		NODE_105_length_4563_cov_5.677462	Bombus campestris genome assembly, chromosome: 21	86.55	1.09e-39		NODE_1052_length_2393_cov_6.219418	Craniophora ligustri genome assembly, chromosome: 16	83.636	1.24e-31		NODE_10476_length_749_cov_8.966859	Bombus pascuorum genome assembly, chromosome: 8	95.161	4.96e-16		NODE_10425_length_745_cov_4.362319	PREDICTED: Ceratina calcarata trace amine-associated receptor 9 (LOC108627389), transcript variant X3, mRNA	100	1.08e-07		NODE_10459_length_739_cov_5.935673	Bombus campestris genome assembly, chromosome: 24	89.571	3.63e-47		NODE_1043_length_2545_cov_7.524096	PREDICTED: Cephus cinctus adipocyte plasma membrane-associated protein (LOC107265764), mRNA	96.296	1.05e-12
NODE_10476_length_758_cov_4.203414	Bombus pascuorum genome assembly, chromosome: 11	82.246	2.21e-54		NODE_10494_length_749_cov_6.198847	Bombus pascuorum genome assembly, chromosome: 15	97.561	8.13e-29		NODE_10443_length_762_cov_4.528996	PREDICTED: Ceratina calcarata high-affinity choline transporter 1-like (LOC108625015), mRNA	86.111	1.38e-31		NODE_10433_length_758_cov_4.819346	Vespula vulgaris genome assembly, chromosome: 9	100	0.011		NODE_1050_length_2289_cov_5.683527	Bombus pascuorum genome assembly, chromosome: 6	83.333	5.44e-40		NODE_10525_length_743_cov_4.235465	PREDICTED: Polistes dominula uncharacterized LOC107067369 (LOC107067369), ncRNA	96.364	8.23e-14		NODE_10479_length_749_cov_6.377522	Bombus campestris genome assembly, chromosome: 13	85.047	2.2e-49		NODE_10426_length_745_cov_4.013043	PREDICTED: Ceratina calcarata inhibitory POU protein (LOC108628925), transcript variant X2, mRNA	91.489	3.48e-82		NODE_1046_length_2325_cov_9.480176	Musa acuminata subsp. malaccensis strain Doubled-haploid Pahang (DH-Pahang) genome assembly, chromosome: A07	100	0.003		NODE_10431_length_783_cov_4.582418	Cucumis melo genomic chromosome, chr_1	100	0.041
NODE_10477_length_758_cov_4.058321	Bombus pascuorum genome assembly, chromosome: 8	82.222	6.36e-30		NODE_10495_length_749_cov_5.628242	Bombus hortorum genome assembly, chromosome: 6	93.421	7.85e-54		NODE_10444_length_762_cov_4.482320	PREDICTED: Orussus abietinus uncharacterized LOC105696681 (LOC105696681), mRNA	97.368	1.84e-05		NODE_10434_length_758_cov_4.785206	TPA_inf: Parasteatoda tepidariorum Pt1cad gene for Pt1-cadherin, complete cds	81.622	2.96e-28		NODE_10504_length_723_cov_2.679641	Bombus hortorum genome assembly, chromosome: 1	100	1.68e-30		NODE_10526_length_743_cov_4.200581	Bombus hortorum genome assembly, chromosome: 3	79.29	4.89e-21		NODE_10480_length_749_cov_6.136888	Bombus pascuorum genome assembly, chromosome: 15	80.447	8.19e-24		NODE_10427_length_745_cov_3.847826	Bombus pascuorum genome assembly, chromosome: 2	84.539	3.55e-67		NODE_10460_length_739_cov_5.374269	PREDICTED: Ceratina calcarata transmembrane protease serine 9-like (LOC108632342), transcript variant X2, mRNA	87.5	1.67e-50		NODE_10432_length_783_cov_4.469780	Bombus pascuorum genome assembly, chromosome: 7	88.571	8.58e-24
NODE_10479_length_758_cov_3.918919	4_Tte_b3v08	100	0.000853		NODE_10498_length_749_cov_5.391931	Bombus pascuorum genome assembly, chromosome: 3	78.531	1.37e-21		NODE_10445_length_762_cov_4.384724	Bombus campestris genome assembly, chromosome: 8	84.375	2.3e-29		NODE_10435_length_758_cov_4.752489	Bombus pascuorum genome assembly, chromosome: 1	85.6	8.29e-24		NODE_10505_length_723_cov_2.488024	PREDICTED: Ceratina calcarata uncharacterized LOC108625207 (LOC108625207), mRNA	81.402	3.05e-152		NODE_10528_length_743_cov_3.620640	Bombus pascuorum genome assembly, chromosome: 8	96.471	5.89e-70		NODE_10482_length_749_cov_5.840058	Bombus pascuorum genome assembly, chromosome: 2	88.542	1.37e-21		NODE_1043_length_2336_cov_5.993424	PREDICTED: Durio zibethinus uncharacterized protein At2g33490-like (LOC111281876), transcript variant X4, mRNA	100	0.035		NODE_10462_length_739_cov_4.893275	PREDICTED: Dinoponera quadriceps protein crumbs (LOC106748585), transcript variant X3, mRNA	92.453	2.29e-09		NODE_10436_length_782_cov_9.595598	Bombus campestris genome assembly, chromosome: 4	81.329	3.79e-57
NODE_10482_length_758_cov_3.183499	PREDICTED: Ceratina calcarata glutamate receptor 1-like (LOC108629556), transcript variant X2, mRNA	91.498	7.56e-89		NODE_105_length_4558_cov_7.554519	Bombus pascuorum genome assembly, chromosome: 10	93.651	2.91e-70		NODE_1045_length_2375_cov_5.718966	Bombus pascuorum genome assembly, chromosome: 2	91.667	7.05e-64		NODE_10438_length_758_cov_4.550498	Bombus hortorum genome assembly, chromosome: 3	82.283	1.04e-47		NODE_10507_length_722_cov_6.919040	PREDICTED: Ceratina calcarata zinc finger protein 177-like (LOC108632085), mRNA	85.366	0		NODE_10530_length_743_cov_2.659884	Bombus campestris genome assembly, chromosome: 17	77.586	1.7e-45		NODE_10484_length_749_cov_5.119597	PREDICTED: Vollenhovia emeryi uncharacterized LOC105556350 (LOC105556350), mRNA	100	1.4e-06		NODE_10431_length_745_cov_3.205797	Bombus hortorum genome assembly, chromosome: 4	82.723	2.23e-34		NODE_10463_length_739_cov_4.776316	Bombus pascuorum genome assembly, chromosome: 2	91.667	1.69e-45		NODE_10437_length_782_cov_7.929849	PREDICTED: Camponotus floridanus histone-lysine N-methyltransferase SETMAR-like (LOC112638548), mRNA	84.99	1.23e-131
NODE_10484_length_757_cov_11.414530	PREDICTED: Ceratina calcarata uncharacterized LOC108626248 (LOC108626248), mRNA	84.536	1.35e-41		NODE_1050_length_2310_cov_6.992018	Bombus pascuorum genome assembly, chromosome: 5	88.614	4.16e-56		NODE_10450_length_762_cov_3.304102	PREDICTED: Ceratina calcarata extracellular serine/threonine protein CG31145 (LOC108629773), mRNA	87.791	2.68e-103		NODE_10439_length_758_cov_4.536273	PREDICTED: Ceratina calcarata AF4/FMR2 family member 4 (LOC108627330), transcript variant X9, mRNA	96.667	1.37e-31		NODE_10508_length_722_cov_6.529235	Nymphalis urticae genome assembly, chromosome: 26	94.444	0.01		NODE_10537_length_742_cov_5.678311	PREDICTED: Megachile rotundata osmotic avoidance abnormal protein 3-like (LOC100879353), transcript variant X5, mRNA	87.059	1.77e-15		NODE_10486_length_749_cov_4.103746	Hermetia illucens genome assembly, chromosome: 7	83.448	1.37e-21		NODE_10433_length_745_cov_3.150725	PREDICTED: Ceratina calcarata inosine triphosphate pyrophosphatase (LOC108629292), transcript variant X2, mRNA	88.889	5e-06		NODE_10465_length_739_cov_4.330409	PREDICTED: Ceratina calcarata uncharacterized LOC113463924 (LOC113463924), partial mRNA	95.122	4.96e-06		NODE_10438_length_782_cov_7.770289	PREDICTED: Ceratina calcarata zinc finger protein 177-like (LOC108632085), mRNA	86.533	0
NODE_10486_length_757_cov_7.069801	PREDICTED: Ceratina calcarata uncharacterized LOC108631507 (LOC108631507), transcript variant X2, mRNA	88.991	1.78e-25		NODE_10500_length_749_cov_4.731988	Bombus hortorum genome assembly, chromosome: 1	87.778	1.07e-17		NODE_10452_length_762_cov_2.942008	TPA_inf: Parasteatoda tepidariorum Pt1cad gene for Pt1-cadherin, complete cds	85.946	2.25e-44		NODE_1044_length_2344_cov_38.640891	Takifugu rubripes genome assembly, chromosome: 1	96.97	0.035		NODE_10509_length_722_cov_5.656672	PREDICTED: Dinoponera quadriceps phospholipase D1 (LOC106747092), mRNA	91.589	1.68e-30		NODE_10539_length_742_cov_5.365357	PREDICTED: Ceratina calcarata odorant receptor coreceptor (LOC108631517), transcript variant X2, mRNA	89.474	2.24e-29		NODE_10487_length_749_cov_3.279539	Bombus pascuorum genome assembly, chromosome: 13	81.212	6.33e-25		NODE_10435_length_745_cov_2.947826	Bombus campestris genome assembly, chromosome: 15	92.857	6.43e-10		NODE_10466_length_739_cov_4.307018	Bombus hortorum genome assembly, chromosome: 14	80.986	4.69e-46		NODE_10439_length_782_cov_6.872077	PREDICTED: Stegodyphus dumicola protein BZZ1-like (LOC118197942), transcript variant X2, mRNA	88.333	6.58e-30
NODE_10489_length_757_cov_5.398860	Bombus hortorum genome assembly, chromosome: 6	87.879	4.74e-56		NODE_10502_length_749_cov_4.265130	PREDICTED: Ceratina calcarata transient receptor potential protein (LOC108625028), transcript variant X5, mRNA	91.228	1.3e-56		NODE_10456_length_761_cov_54.413598	Vespula vulgaris genome assembly, chromosome: 10	96.875	0.04		NODE_10441_length_758_cov_4.431010	PREDICTED: Vollenhovia emeryi uncharacterized LOC105556350 (LOC105556350), mRNA	91.549	5.03e-16		NODE_1051_length_2289_cov_5.085049	Pipistrellus pipistrellus genome assembly, chromosome: 6	97.619	9.5e-08		NODE_1054_length_2392_cov_5.950792	PREDICTED: Ceratina calcarata uncharacterized LOC108629762 (LOC108629762), transcript variant X11, mRNA	92.737	3.31e-62		NODE_10488_length_749_cov_2.951009	PREDICTED: Bombus vosnesenskii dentin sialophosphoprotein-like (LOC117236885), mRNA	85.401	2.26e-29		NODE_10436_length_745_cov_2.892754	Bombus pascuorum genome assembly, chromosome: 1	88.732	3.84e-12		NODE_10468_length_739_cov_4.187135	Bombus pascuorum genome assembly, chromosome: 12	83.523	7.96e-34		NODE_1044_length_2545_cov_5.819679	Bombus pascuorum genome assembly, chromosome: 8	88.722	2.84e-33
NODE_1049_length_2384_cov_13.835552	Nymphalis polychloros genome assembly, chromosome: 9	100	0.01		NODE_10505_length_748_cov_17.150072	Gossypioides kirkii chromosome KI_11	97.222	6.5e-05		NODE_10457_length_761_cov_14.643059	Inachis io genome assembly, chromosome: 28	84.051	0		NODE_10443_length_758_cov_1.613087	Glycine tomentella clone gtd1-140k24, complete sequence	83.478	2.74e-83		NODE_10510_length_722_cov_5.337331	Bombus pascuorum genome assembly, chromosome: 8	83.182	9.91e-43		NODE_10540_length_742_cov_5.042213	Pheosia gnoma genome assembly, chromosome: 8	98.305	1.06e-17		NODE_10489_length_749_cov_2.873199	Bombus pascuorum genome assembly, chromosome: 13	81.154	7.96e-44		NODE_10437_length_745_cov_2.244928	Bombus pascuorum genome assembly, chromosome: 1	84.277	8.08e-29		NODE_1047_length_2325_cov_7.264317	Bombus pascuorum genome assembly, chromosome: 5	86.19	1.17e-51		NODE_10440_length_782_cov_6.718019	Bombus pascuorum genome assembly, chromosome: 5	82.609	5.23e-11
NODE_10492_length_757_cov_3.652422	Bombus hortorum genome assembly, chromosome: 6	86.869	3e-18		NODE_10506_length_748_cov_10.933622	PREDICTED: Ceratina calcarata complement C1q subcomponent subunit B-like (LOC113464803), mRNA	89.796	2.27e-24		NODE_10458_length_761_cov_11.131728	Thyatira batis genome assembly, chromosome: 19	71.707	1.06e-32		NODE_1045_length_2342_cov_6.668124	Bombus hortorum genome assembly, chromosome: 5	83.784	4.4e-26		NODE_10512_length_722_cov_4.653673	Bombus pascuorum genome assembly, chromosome: 12	76.619	2.07e-64		NODE_10542_length_742_cov_4.343523	Crassostrea gigas strain QD chromosome 1	100	0.039		NODE_1049_length_2366_cov_6.376028	Bombus pascuorum genome assembly, chromosome: 9	85.401	1.24e-26		NODE_10438_length_745_cov_1.446377	Pantoea vagans strain LMG 24199 chromosome, complete genome	98.571	0		NODE_10473_length_739_cov_2.966374	Fabriciana adippe genome assembly, chromosome: 15	100	0.039		NODE_10443_length_782_cov_6.114168	PREDICTED: Ceratina calcarata solute carrier family 25 member 44 (LOC108630693), mRNA	94.771	3.79e-57
NODE_10493_length_757_cov_3.009972	Vespula vulgaris genome assembly, chromosome: 14	92.593	6.54e-10		NODE_1051_length_2309_cov_13.774623	Bombus pascuorum genome assembly, chromosome: 8	88.208	1.48e-60		NODE_1046_length_2374_cov_6.388530	PREDICTED: Apis florea probable serine/threonine-protein kinase dyrk2 (LOC100863102), mRNA	84.594	3.17e-87		NODE_10450_length_757_cov_5.142450	Bombus hortorum genome assembly, chromosome: 1	84.155	3.64e-62		NODE_10514_length_722_cov_4.196402	Bombus pascuorum genome assembly, chromosome: 13	91.15	3.61e-32		NODE_10543_length_742_cov_4.165939	PREDICTED: Ceratina calcarata neurexin-1a-beta-like (LOC108626326), transcript variant X3, mRNA	88.971	1.24e-86		NODE_10490_length_749_cov_2.662824	Phalera bucephala genome assembly, chromosome: 2	96.875	0.011		NODE_10440_length_744_cov_6.998549	PREDICTED: Ceratina calcarata uncharacterized LOC113463858 (LOC113463858), ncRNA	76.506	2.23e-34		NODE_1048_length_2324_cov_9.884971	Nymphalis urticae genome assembly, chromosome: 18	100	0.13		NODE_10448_length_782_cov_3.741403	Bombus campestris genome assembly, chromosome: 3	80.083	3.66e-82
NODE_10496_length_756_cov_15.699001	PREDICTED: Harpegnathos saltator ATP-binding cassette sub-family G member 4 (LOC105185353), mRNA	94.4	2.23e-44		NODE_10510_length_748_cov_6.952381	PREDICTED: Ceratina calcarata probable serine/threonine-protein kinase dyrk2 (LOC108625007), transcript variant X3, mRNA	91.244	1.64e-75		NODE_10460_length_761_cov_6.892351	Bombus campestris genome assembly, chromosome: 24	84.472	8.21e-34		NODE_10452_length_757_cov_4.954416	Bombus pascuorum genome assembly, chromosome: 13	84.348	2.32e-19		NODE_10515_length_722_cov_4.121439	Bombus hortorum genome assembly, chromosome: 5	79.899	2.19e-24		NODE_10545_length_742_cov_3.643377	Bombus hortorum genome assembly, chromosome: 14	87.662	7.94e-39		NODE_10491_length_748_cov_5.802309	Bombus hortorum genome assembly, chromosome: 11	78.44	1.76e-25		NODE_10441_length_744_cov_5.155298	Euproctis similis genome assembly, chromosome: 19	98.276	3.81e-17		NODE_10481_length_738_cov_4.893119	Brassica oleracea HDEM genome, scaffold: C1	97.059	0.000829		NODE_1045_length_2544_cov_8.309361	Bombus pascuorum genome assembly, chromosome: 5	100	0.000823
NODE_10497_length_756_cov_9.405136	PREDICTED: Bicyclus anynana putative histone-lysine N-methyltransferase 1 (LOC112055619), mRNA	100	0.011		NODE_10511_length_748_cov_6.621934	Bombus hortorum genome assembly, chromosome: 6	93.333	1.32e-46		NODE_10461_length_761_cov_6.565156	Bombus pascuorum genome assembly, chromosome: 1	93.458	2.28e-34		NODE_10456_length_757_cov_4.307692	Bombus pascuorum genome assembly, chromosome: 8	89.655	6.27e-40		NODE_10518_length_722_cov_2.851574	Bombus pascuorum genome assembly, chromosome: 8	74.606	5.96e-40		NODE_10548_length_742_cov_3.359534	PREDICTED: Ceratina calcarata COP9 signalosome complex subunit 2 (LOC108624874), mRNA	87.5	3.64e-47		NODE_10492_length_748_cov_5.642136	Bombus pascuorum genome assembly, chromosome: 7	90.909	1.38e-16		NODE_10442_length_744_cov_4.685051	Bombus pascuorum genome assembly, chromosome: 2	96.732	9.94e-63		NODE_10483_length_738_cov_4.612006	Bombus hortorum genome assembly, chromosome: 5	96.552	7.84e-44		NODE_10452_length_781_cov_7.674931	Bombus campestris genome assembly, chromosome: 10	94.737	3.98e-22
NODE_10498_length_756_cov_7.084165	Bombus pascuorum genome assembly, chromosome: 2	92.638	1.7e-55		NODE_10515_length_748_cov_5.896104	PREDICTED: Ceratina calcarata protein SPT2 homolog (LOC108632144), transcript variant X2, mRNA	85.787	2.84e-48		NODE_10464_length_761_cov_5.978754	Bombus pascuorum genome assembly, chromosome: 3	92.5	0.003		NODE_10458_length_757_cov_3.623932	4_Tte_b3v08	100	0.04		NODE_1052_length_2285_cov_13.445740	Ipomoea trifida cultivar NCNSP0306 chromosome 3	100	0.034		NODE_10549_length_741_cov_18.282799	PREDICTED: Glossina fuscipes uncharacterized LOC119631334 (LOC119631334), transcript variant X2, mRNA	96.774	0.039		NODE_10494_length_748_cov_5.168831	Bombus hortorum genome assembly, chromosome: 6	85.906	2.9e-33		NODE_10444_length_744_cov_3.772134	PREDICTED: Ceratina calcarata Y-box factor homolog (LOC108623300), transcript variant X2, mRNA	84.655	0		NODE_10485_length_738_cov_4.136164	Schrankia costaestrigalis genome assembly, chromosome: 22	100	0.000829		NODE_10454_length_781_cov_5.917355	PREDICTED: Ceratina calcarata lateral signaling target protein 2 homolog (LOC108631483), transcript variant X2, mRNA	89.474	6.38e-50
NODE_10499_length_756_cov_6.149786	Bombus pascuorum genome assembly, chromosome: 1	87.586	2.93e-33		NODE_10517_length_748_cov_5.409812	PREDICTED: Ceratina calcarata uncharacterized LOC113464720 (LOC113464720), ncRNA	88.679	2.86e-43		NODE_10465_length_761_cov_5.320113	PREDICTED: Dinoponera quadriceps histone-lysine N-methyltransferase SETMAR-like (LOC106751377), partial mRNA	85.366	4.91e-36		NODE_10459_length_757_cov_3.608262	Bombus pascuorum genome assembly, chromosome: 15	87.952	2.33e-14		NODE_10520_length_722_cov_1.379310	Bombus hortorum genome assembly, chromosome: 5	90.86	4.48e-61		NODE_1055_length_2392_cov_5.883184	Bombus hortorum genome assembly, chromosome: 5	89.474	4.43e-36		NODE_10496_length_748_cov_4.813853	Bombus pascuorum genome assembly, chromosome: 10	81.532	2.88e-38		NODE_10446_length_744_cov_3.267054	Bombus pascuorum genome assembly, chromosome: 14	90.625	6.28e-25		NODE_10486_length_738_cov_4.036603	Atethmia centrago genome assembly, chromosome: 15	100	0.039		NODE_10455_length_781_cov_5.676309	PREDICTED: Megachile rotundata general transcription factor II-I repeat domain-containing protein 2-like (LOC100877223), mRNA	97.778	6.75e-10
NODE_105_length_4668_cov_34.128116	Erannis defoliaria genome assembly, organelle: mitochondrion	100	0.25		NODE_10519_length_748_cov_4.939394	PREDICTED: Osmia bicornis bicornis synaptotagmin 1 (LOC114877528), transcript variant X6, mRNA	92.857	1.06e-22		NODE_10467_length_761_cov_4.797450	Anthocharis cardamines genome assembly, chromosome: 15	96.269	3.71e-52		NODE_1046_length_2340_cov_7.129978	Bombus hortorum genome assembly, chromosome: 11	78.641	2.59e-38		NODE_10521_length_721_cov_6.142643	PREDICTED: Ceratina calcarata uncharacterized LOC108627584 (LOC108627584), mRNA	82.833	7.02e-104		NODE_10551_length_741_cov_5.899417	PREDICTED: Dinoponera quadriceps protein crumbs (LOC106748585), transcript variant X3, mRNA	92.593	6.39e-10		NODE_10498_length_748_cov_4.037518	Bombus hortorum genome assembly, chromosome: 2	85.306	9.99e-63		NODE_10447_length_744_cov_3.236575	PREDICTED: Ceratina calcarata brefeldin A-inhibited guanine nucleotide-exchange protein 3 (LOC108622261), transcript variant X1, mRNA	88.148	6.2e-35		NODE_10487_length_738_cov_3.553441	Bombus pascuorum genome assembly, chromosome: 8	94.681	6.19e-30		NODE_10456_length_781_cov_5.646006	Tinea trinotella genome assembly, chromosome: 15	98.901	1.81e-35
NODE_1050_length_2384_cov_10.216831	Bombus hortorum genome assembly, chromosome: 2	78.73	4.38e-41		NODE_1052_length_2309_cov_10.446318	Bombus pascuorum genome assembly, chromosome: 9	86.735	5.41e-50		NODE_1047_length_2373_cov_11.191976	Bombus pascuorum genome assembly, chromosome: 1	90.083	1.23e-31		NODE_10460_length_757_cov_3.096866	Bombus hortorum genome assembly, chromosome: 1	83.704	1.07e-22		NODE_10524_length_721_cov_3.990991	PREDICTED: Bombus vosnesenskii short stature homeobox protein 2-like (LOC117232896), mRNA	85.99	2.71e-53		NODE_10552_length_741_cov_5.274052	PREDICTED: Ceratina calcarata proline-rich protein 4-like (LOC108630783), mRNA	97.248	3.66e-42		NODE_105_length_4670_cov_20.291224	Oscheius tipulae isolate CEW1 chromosome III	100	0.071		NODE_10452_length_744_cov_1.486212	Trifolium pratense mitochondrion, complete genome	98.925	0		NODE_10488_length_738_cov_3.510981	Bombus campestris genome assembly, chromosome: 5	84.722	1.04e-27		NODE_10457_length_781_cov_5.085399	Bombus pascuorum genome assembly, chromosome: 2	100	0.011
NODE_10502_length_756_cov_5.174037	PREDICTED: Orussus abietinus piggyBac transposable element-derived protein 4 (LOC105697979), transcript variant X1, mRNA	92.857	6.57e-05		NODE_10521_length_748_cov_4.575758	Bombus pascuorum genome assembly, chromosome: 5	78.378	2.1e-79		NODE_10470_length_761_cov_3.854108	PREDICTED: Bicyclus anynana mediator of RNA polymerase II transcription subunit 13 (LOC112050883), mRNA	96.774	0.04		NODE_10461_length_757_cov_2.844729	PREDICTED: Ceratina calcarata uncharacterized LOC113464699 (LOC113464699), ncRNA	88.21	4.68e-66		NODE_10525_length_721_cov_3.836336	PREDICTED: Bombus terrestris zinc finger and BTB domain-containing protein 24 (LOC100649810), transcript variant X4, mRNA	96.774	7.59e-49		NODE_10553_length_741_cov_5.186589	Bombus pascuorum genome assembly, chromosome: 8	86.585	1.06e-12		NODE_1050_length_2366_cov_6.103851	PREDICTED: Ceratina calcarata rab proteins geranylgeranyltransferase component A 1 (LOC108624683), mRNA	86.264	2.01e-44		NODE_10455_length_743_cov_4.529070	Bombus pascuorum genome assembly, chromosome: 8	79.435	2.23e-34		NODE_10489_length_738_cov_3.140556	PREDICTED: Bombus bifarius protein zerknuellt 1-like (LOC117217302), mRNA	87.179	6.14e-35		NODE_1046_length_2543_cov_14.178055	Nymphalis polychloros genome assembly, chromosome: 9	100	0.011
NODE_10503_length_756_cov_4.937233	Bombus pascuorum genome assembly, chromosome: 8	91.87	2.71e-88		NODE_10522_length_748_cov_4.428571	Bombus hortorum genome assembly, chromosome: 11	88.406	6.46e-10		NODE_10471_length_761_cov_3.641643	Bombus campestris genome assembly, chromosome: 5	92.114	9.41e-118		NODE_10467_length_756_cov_6.047076	Bombus hortorum genome assembly, chromosome: 11	88.71	1.36e-31		NODE_1053_length_2285_cov_4.586547	Bombus pascuorum genome assembly, chromosome: 3	87.77	1.97e-34		NODE_10554_length_741_cov_4.715743	Bombus pascuorum genome assembly, chromosome: 6	87.352	5.87e-70		NODE_10501_length_748_cov_3.021645	Bombus campestris genome assembly, chromosome: 20	88.444	1.28e-66		NODE_10456_length_743_cov_4.508721	PREDICTED: Ceratina calcarata laccase-4-like (LOC108629701), partial mRNA	92.308	8.18e-19		NODE_1049_length_2324_cov_6.517409	PREDICTED: Ceratina calcarata uncharacterized LOC108624996 (LOC108624996), transcript variant X4, mRNA	94.22	2.48e-63		NODE_10463_length_781_cov_3.508264	Bombus pascuorum genome assembly, chromosome: 2	92.857	6.8e-05
NODE_10504_length_756_cov_4.875892	TPA_inf: Parasteatoda tepidariorum Pt1cad gene for Pt1-cadherin, complete cds	85.714	6.3e-35		NODE_10523_length_748_cov_4.080808	Bombus campestris genome assembly, chromosome: 16	89.116	4.78e-41		NODE_10472_length_761_cov_3.359773	Bombus pascuorum genome assembly, chromosome: 12	85.52	4.8e-51		NODE_10469_length_756_cov_5.683310	Bombus campestris genome assembly, chromosome: 24	83.391	6.08e-60		NODE_10532_length_721_cov_1.606607	PREDICTED: Ceratina calcarata uncharacterized LOC108626397 (LOC108626397), transcript variant X5, ncRNA	93.827	1.07e-166		NODE_10555_length_741_cov_4.516035	Lymantria monacha genome assembly, chromosome: Z	87.17	2.1e-74		NODE_10504_length_748_cov_2.411255	PREDICTED: Polistes dominula uncharacterized LOC107067369 (LOC107067369), ncRNA	94.068	1.72e-40		NODE_10457_length_743_cov_3.886628	PREDICTED: Eufriesea mexicana uncharacterized LOC108547056 (LOC108547056), mRNA	77.561	3.8e-17		NODE_10494_length_737_cov_5.332845	Bombus pascuorum genome assembly, chromosome: 9	91.045	8.16e-14		NODE_10464_length_781_cov_3.210744	Bombus pascuorum genome assembly, chromosome: 2	81.871	6.61e-25
NODE_10505_length_756_cov_4.813124	Bombus pascuorum genome assembly, chromosome: 9	86.26	4.94e-26		NODE_10526_length_748_cov_3.385281	Acomys russatus genome assembly, chromosome: 14	100	0.039		NODE_10473_length_761_cov_2.804533	Bombus hortorum genome assembly, chromosome: 10	81.769	1.68e-70		NODE_1047_length_2340_cov_6.404376	Bombus pascuorum genome assembly, chromosome: 1	87	7.4e-19		NODE_10539_length_720_cov_3.512782	PREDICTED: Ceratina calcarata uncharacterized LOC113463924 (LOC113463924), partial mRNA	100	0.000225		NODE_10556_length_741_cov_4.014577	Bombus pascuorum genome assembly, chromosome: 10	85.517	2.1e-74		NODE_10505_length_747_cov_9.023121	Oppiella nova	96.875	0.039		NODE_1046_length_2334_cov_6.681439	Bombus pascuorum genome assembly, chromosome: 5	83.983	9.16e-48		NODE_10495_length_737_cov_5.255132	Bombus pascuorum genome assembly, chromosome: 14	80.899	4.81e-26		NODE_10465_length_781_cov_2.477961	Endotricha flammealis genome assembly, chromosome: 26	100	0.041
NODE_10506_length_756_cov_4.780314	PREDICTED: Ceratina calcarata proline-rich protein 4-like (LOC108630783), mRNA	98.684	3.82e-27		NODE_10528_length_747_cov_22.774566	Pararge aegeria genome assembly, chromosome: 4	100	6.49e-05		NODE_10474_length_761_cov_2.794618	Bombus campestris genome assembly, chromosome: 3	80.457	3.63e-67		NODE_10470_length_756_cov_5.536377	PREDICTED: Cephus cinctus cell wall protein DAN4 (LOC107265288), transcript variant X7, mRNA	88	3.02e-13		NODE_1054_length_2284_cov_4.659489	Endotricha flammealis genome assembly, chromosome: W	71.921	3.22e-47		NODE_10558_length_741_cov_3.600583	PREDICTED: Orussus abietinus piggyBac transposable element-derived protein 4 (LOC105697979), transcript variant X4, mRNA	88.75	4.91e-16		NODE_10506_length_747_cov_8.394509	Mellicta athalia genome assembly, chromosome: 7	87.317	4.68e-56		NODE_10460_length_743_cov_3.773256	Bombus hortorum genome assembly, chromosome: 10	95.098	6.19e-35		NODE_10497_length_737_cov_4.309384	Bombus pascuorum genome assembly, chromosome: 9	89.412	2.92e-18		NODE_10466_length_780_cov_15.641379	PREDICTED: Polistes dominula protein cycle-like (LOC107073613), mRNA	83.529	3.14e-08
NODE_10507_length_756_cov_3.894437	Bombus pascuorum genome assembly, chromosome: 1	82.15	4.44e-101		NODE_10532_length_747_cov_6.109827	Bombus hortorum genome assembly, chromosome: 1	84.444	1.73e-35		NODE_10475_length_761_cov_2.416431	Campanula punctata plastid, complete genome	83.834	1.6e-105		NODE_10472_length_756_cov_4.731812	Acomys russatus genome assembly, chromosome: 11	100	0.04		NODE_10541_length_720_cov_3.172932	PREDICTED: Ceratina calcarata glutamate receptor 1-like (LOC108629556), transcript variant X2, mRNA	92.857	3.4e-72		NODE_10559_length_741_cov_3.002915	Bombus pascuorum genome assembly, chromosome: 6	89.286	7.81e-49		NODE_10509_length_747_cov_5.062139	Hermetia illucens genome assembly, chromosome: 7	96.939	4.81e-36		NODE_10461_length_743_cov_3.715116	PREDICTED: Ceratina calcarata ras-related protein Rap-1 (LOC108626271), mRNA	84	4.36e-101		NODE_105_length_4577_cov_6.703229	Bombus hortorum genome assembly, chromosome: 12	79.931	2.8e-100		NODE_10469_length_780_cov_8.696552	Bombus pascuorum genome assembly, chromosome: 2	91.304	1.09e-32
NODE_10508_length_756_cov_3.666191	PREDICTED: Nasonia vitripennis E3 ubiquitin-protein ligase Rnf220 (LOC100123438), transcript variant X2, mRNA	90.789	3.87e-17		NODE_10533_length_747_cov_5.466763	PREDICTED: Ceratina calcarata uncharacterized LOC108627583 (LOC108627583), mRNA	85.222	7.88e-49		NODE_10476_length_761_cov_2.211048	Bombus campestris genome assembly, chromosome: 19	91.322	2.13e-84		NODE_10473_length_756_cov_4.462197	PREDICTED: Nomia melanderi ras-related protein ORAB-1-like (LOC116430677), mRNA	89.781	2.25e-39		NODE_10546_length_719_cov_5.299699	PREDICTED: Osmia lignaria exonuclease 1 (LOC117611820), transcript variant X2, mRNA	93.333	1.34e-06		NODE_10560_length_741_cov_2.809038	Bombus campestris genome assembly, chromosome: 8	76.923	2.25e-24		NODE_1051_length_2365_cov_6.685714	Euproctis similis genome assembly, chromosome: 19	100	4.5e-16		NODE_10466_length_743_cov_2.049419	Lymantria monacha genome assembly, chromosome: 26	96.721	1.37e-16		NODE_1050_length_2323_cov_4.265873	Mamestra brassicae genome assembly, chromosome: 24	100	0.13		NODE_1047_length_2543_cov_6.658762	Bombus pascuorum genome assembly, chromosome: 2	82.292	7.89e-34
NODE_1051_length_2384_cov_6.657793	Bombus pascuorum genome assembly, chromosome: 4	85.405	4.38e-41		NODE_10539_length_747_cov_3.767341	PREDICTED: Ceratina calcarata uncharacterized LOC108625207 (LOC108625207), mRNA	82.817	3.12e-162		NODE_10478_length_760_cov_16.710638	Cyaniris semiargus genome assembly, chromosome: 11	98.413	6.47e-20		NODE_10475_length_756_cov_4.069900	PREDICTED: Ceratina calcarata uncharacterized LOC108626033 (LOC108626033), transcript variant X3, misc_RNA	84.107	3.22e-147		NODE_10548_length_719_cov_4.397590	PREDICTED: Bombus bifarius uncharacterized LOC117204842 (LOC117204842), transcript variant X5, misc_RNA	80.717	1.29e-31		NODE_10561_length_741_cov_2.760933	Bombus pascuorum genome assembly, chromosome: 9	86.047	1.04e-27		NODE_10511_length_747_cov_4.625723	Danio aesculapii genome assembly, chromosome: 19	90.476	0.039		NODE_10467_length_742_cov_25.761281	Sphaeramia orbicularis genome assembly, chromosome: 19	100	0.011		NODE_10500_length_737_cov_3.910557	Apiotrichum porosum Chromatin structure remodeling complex protein sfh1 (SFH1), partial mRNA	100	0.011		NODE_10472_length_780_cov_6.594483	Bombus hortorum genome assembly, chromosome: 18	97.5	1.46e-06
NODE_10510_length_756_cov_2.950071	Bombus pascuorum genome assembly, chromosome: 14	76.821	1.09e-07		NODE_1054_length_2308_cov_9.635153	PREDICTED: Stegodyphus dumicola A-kinase anchor protein 10, mitochondrial-like (LOC118192044), transcript variant X1, mRNA	84.463	0		NODE_10479_length_760_cov_15.995745	Mycolicibacterium sp. TY81 DNA, complete genome	94.286	0.011		NODE_10477_length_756_cov_3.720399	Bombus pascuorum genome assembly, chromosome: 13	81.154	8.04e-44		NODE_10549_length_719_cov_3.856928	Bombus pascuorum genome assembly, chromosome: 4	80.769	4.62e-36		NODE_10563_length_740_cov_35.032117	Cicer arietinum chromosome Ca5	96.875	0.011		NODE_10512_length_747_cov_4.543353	PREDICTED: Ceratina calcarata acyl-CoA Delta(11) desaturase-like (LOC108628919), mRNA	87.037	1.56e-110		NODE_1047_length_2333_cov_4.413521	PREDICTED: Ceratina calcarata DNA-directed RNA polymerase III subunit RPC1 (LOC108624974), transcript variant X4, mRNA	89.969	5.02e-110		NODE_10501_length_737_cov_3.655425	Bombus pascuorum genome assembly, chromosome: 2	80.838	3.75e-22		NODE_10478_length_780_cov_5.521379	Bombus pascuorum genome assembly, chromosome: 14	79.452	1.8e-40
NODE_10511_length_756_cov_2.850214	PREDICTED: Ceratina calcarata serine/threonine-protein phosphatase 4 regulatory subunit 1-like (LOC108625177), transcript variant X6, mRNA	89.844	8.15e-34		NODE_10540_length_747_cov_2.559249	PREDICTED: Eufriesea mexicana uncharacterized LOC108545507 (LOC108545507), partial mRNA	82.313	8.16e-24		NODE_1048_length_2371_cov_18.832470	PREDICTED: Ceratina calcarata putative ankyrin repeat protein RF_0381 (LOC108627401), transcript variant X10, mRNA	76.985	0		NODE_10478_length_756_cov_3.582026	Bombus pascuorum genome assembly, chromosome: 8	96.552	1.8e-15		NODE_1055_length_2282_cov_7.850921	Bombus pascuorum genome assembly, chromosome: 1	83.508	1.09e-86		NODE_10567_length_740_cov_6.372263	Bombus pascuorum genome assembly, chromosome: 1	92.411	1.24e-81		NODE_10518_length_747_cov_3.083815	Bombus campestris genome assembly, chromosome: 13	86.469	7.5e-84		NODE_10471_length_742_cov_5.806405	PREDICTED: Ceratina calcarata protein MON2 homolog (LOC108627804), transcript variant X3, mRNA	93.827	5.96e-60		NODE_10502_length_737_cov_3.414956	PREDICTED: Ceratina calcarata uncharacterized LOC113464857 (LOC113464857), transcript variant X3, ncRNA	85.519	5.64e-95		NODE_10480_length_780_cov_5.046897	Bombus pascuorum genome assembly, chromosome: 8	90.972	6.42e-45
NODE_10514_length_756_cov_2.161198	PREDICTED: Osmia lignaria uncharacterized LOC117604620 (LOC117604620), transcript variant X9, ncRNA	92.174	2.27e-34		NODE_10543_length_746_cov_23.439942	Lycaena phlaeas genome assembly, chromosome: 20	96.774	0.039		NODE_10482_length_760_cov_6.561702	PREDICTED: Osmia lignaria uncharacterized LOC117611111 (LOC117611111), ncRNA	80.682	2.69e-98		NODE_10479_length_755_cov_25.298571	PREDICTED: Ceratina calcarata uncharacterized LOC108622407 (LOC108622407), mRNA	75.57	2.69e-93		NODE_10553_length_719_cov_2.981928	Bombus campestris genome assembly, chromosome: 13	80.597	2.86e-13		NODE_1057_length_2392_cov_5.197689	Bombus pascuorum genome assembly, chromosome: 7	88.701	5.61e-50		NODE_1052_length_2363_cov_5.804593	PREDICTED: Apis cerana uncharacterized LOC107994189 (LOC107994189), transcript variant X13, misc_RNA	86.765	7.37e-29		NODE_10472_length_742_cov_5.225619	Bombus pascuorum genome assembly, chromosome: 7	94.545	3.83e-12		NODE_10503_length_737_cov_2.802053	Bombus campestris genome assembly, chromosome: 4	78.093	6.05e-45		NODE_10482_length_780_cov_3.263448	Bombus hortorum genome assembly, chromosome: 5	86.154	3.95e-27
NODE_10517_length_755_cov_6.155714	PREDICTED: Ceratina calcarata uncharacterized LOC108628426 (LOC108628426), transcript variant X2, mRNA	88.22	3.33e-122		NODE_10545_length_746_cov_8.109986	PREDICTED: Ceratina calcarata uncharacterized LOC108624620 (LOC108624620), mRNA	91.176	3.69e-42		NODE_10485_length_760_cov_5.862411	TPA_inf: Parasteatoda tepidariorum Pt1cad gene for Pt1-cadherin, complete cds	87.838	3.79e-37		NODE_1048_length_2338_cov_5.122208	Bombus pascuorum genome assembly, chromosome: 2	81.553	2.01e-34		NODE_10554_length_719_cov_2.460843	Danio rerio strain Nadia (NA) genome assembly, chromosome: 12	100	0.003		NODE_10570_length_740_cov_4.867153	PREDICTED: Bombus terrestris AMME syndrome candidate gene 1 protein (LOC105666316), mRNA	81.818	4.83e-26		NODE_10520_length_746_cov_8.053546	PREDICTED: Ceratina calcarata uncharacterized LOC113465119 (LOC113465119), ncRNA	90.385	3.87e-07		NODE_10474_length_742_cov_4.601164	Crocidura dsinezumi mitochondrion DNA for control region, partial sequence, specimen_voucher: MAI-0941, sequence_id: SZO4_D-loop_reverse	94.595	0.003		NODE_10506_length_736_cov_11.800294	PREDICTED: Solenopsis invicta uncharacterized LOC105202277 (LOC105202277), transcript variant X2, mRNA	86.667	4.94e-06		NODE_10484_length_779_cov_11.171271	PREDICTED: Nomia melanderi acylamino-acid-releasing enzyme-like (LOC116428763), transcript variant X3, mRNA	94.34	5.21e-11
NODE_10519_length_755_cov_4.910000	Bombus pascuorum genome assembly, chromosome: 6	82.385	2.77e-73		NODE_10547_length_746_cov_6.850941	PREDICTED: Papilio machaon uncharacterized LOC106718959 (LOC106718959), mRNA	100	4.94e-16		NODE_10486_length_760_cov_5.653901	Bombus pascuorum genome assembly, chromosome: 3	84.615	3.68e-57		NODE_10482_length_755_cov_7.981429	Bombus pascuorum genome assembly, chromosome: 16	89.231	1.81e-10		NODE_10555_length_718_cov_41.758673	Rhodnius prolixus transposon Sola1, complete sequence	97.183	1.01e-22		NODE_10571_length_740_cov_4.614599	Melitaea cinxia genome assembly, chromosome: 8	90.566	3.84e-07		NODE_10522_length_746_cov_6.370478	Bombus pascuorum genome assembly, chromosome: 5	82.105	4.84e-31		NODE_10478_length_742_cov_4.068413	Chrysoperla carnea genome assembly, chromosome: 5	98.113	2.29e-14		NODE_1051_length_2321_cov_8.302736	PREDICTED: Dinoponera quadriceps phospholipase D1 (LOC106747092), mRNA	93.75	2.6e-28		NODE_1049_length_2542_cov_7.397266	Biston betularia genome assembly, chromosome: 20	100	1.74e-15
NODE_10520_length_755_cov_4.661429	Bombus pascuorum genome assembly, chromosome: 17	96.032	1.03e-47		NODE_10549_length_746_cov_5.024602	Bombus campestris genome assembly, chromosome: 22	82.653	1.3e-56		NODE_1049_length_2371_cov_6.379965	PREDICTED: Ceratina calcarata uncharacterized LOC108622829 (LOC108622829), mRNA	90.714	3.37e-42		NODE_10484_length_755_cov_6.161429	PREDICTED: Ceratina calcarata hydrocephalus-inducing protein homolog (LOC113464449), mRNA	87.97	2.93e-33		NODE_10558_length_718_cov_5.188537	PREDICTED: Ceratina calcarata protein MON2 homolog (LOC108627804), transcript variant X3, mRNA	93.21	2.68e-58		NODE_10572_length_740_cov_4.308029	PREDICTED: Ceratina calcarata uncharacterized LOC113463915 (LOC113463915), ncRNA	92	5.13e-165		NODE_10523_length_746_cov_6.199711	PREDICTED: Ceratina calcarata zinc finger protein 177-like (LOC108632085), mRNA	86.032	1.82e-179		NODE_1048_length_2332_cov_6.791392	PREDICTED: Ceratina calcarata Y+L amino acid transporter 2 (LOC108623150), transcript variant X5, misc_RNA	89.101	1.06e-121		NODE_10510_length_736_cov_6.421439	PREDICTED: Ceratina calcarata polypeptide N-acetylgalactosaminyltransferase 2 (LOC108622315), mRNA	97.628	3.27e-117		NODE_10492_length_779_cov_8.013812	Bombus hortorum genome assembly, chromosome: 1	74.459	6.74e-10
NODE_10524_length_755_cov_4.111429	PREDICTED: Formica exsecta uncharacterized LOC115245239 (LOC115245239), transcript variant X2, ncRNA	92.727	1.81e-10		NODE_1055_length_2307_cov_8.702043	Bombus pascuorum genome assembly, chromosome: 4	86.667	8.98e-53		NODE_10490_length_760_cov_4.736170	Bombus hortorum genome assembly, chromosome: 9	88.889	4.63e-76		NODE_10485_length_755_cov_6.052857	Bombus pascuorum genome assembly, chromosome: 17	100	1.41e-06		NODE_10559_length_718_cov_5.174962	Bombus hortorum genome assembly, chromosome: 1	84.756	7.72e-34		NODE_10577_length_740_cov_3.083212	Bombus hortorum genome assembly, chromosome: 6	95.833	4.41e-91		NODE_10527_length_746_cov_4.616498	Nymphalis urticae genome assembly, chromosome: 26	95.364	2.79e-58		NODE_10480_length_742_cov_3.535662	Bombus campestris genome assembly, chromosome: 13	86.301	8.28e-09		NODE_10513_length_736_cov_4.857562	Ornithorhynchus anatinus BAC clone OABb-358D20 from chromosome unknown, complete sequence	96.875	0.011		NODE_10495_length_779_cov_6.479282	Bombus pascuorum genome assembly, chromosome: 13	90.244	1.77e-50
NODE_10525_length_755_cov_3.470000	PREDICTED: Ceratina calcarata cell death-inducing p53-target protein 1 (LOC108625695), transcript variant X4, mRNA	87.368	1.08e-17		NODE_10552_length_746_cov_2.968162	Bombus pascuorum genome assembly, chromosome: 9	78.421	1.37e-16		NODE_10492_length_760_cov_4.465248	Bombus pascuorum genome assembly, chromosome: 2	94.215	1.35e-41		NODE_10486_length_755_cov_5.975714	Bombus pascuorum genome assembly, chromosome: 9	78.412	4.76e-51		NODE_1056_length_2282_cov_6.266727	PREDICTED: Osmia lignaria uncharacterized oxidoreductase YjmC-like (LOC117609588), transcript variant X3, mRNA	84.746	0.01		NODE_10579_length_740_cov_2.611679	Bombus hortorum genome assembly, chromosome: 2	91.414	9.81e-68		NODE_1053_length_2362_cov_5.912440	Bombus pascuorum genome assembly, chromosome: 7	92.308	5.74e-25		NODE_10486_length_741_cov_5.991254	Bombus pascuorum genome assembly, chromosome: 10	83.212	1.35e-21		NODE_10514_length_736_cov_4.395007	PREDICTED: Eufriesea mexicana piggyBac transposable element-derived protein 1-like (LOC108549183), mRNA	95.588	0		NODE_10497_length_779_cov_5.578729	PREDICTED: Apis cerana uncharacterized LOC114577248 (LOC114577248), ncRNA	92.437	1.08e-37
NODE_10528_length_755_cov_3.245714	Bombus hortorum genome assembly, chromosome: 13	82.09	1.75e-35		NODE_10554_length_746_cov_1.979740	Burkholderia ambifaria strain BJQ0010 chromosome 1, complete sequence	99.732	0		NODE_10497_length_760_cov_1.804255	Solanum tuberosum cultivar P8 chromosome 7	96.36	0		NODE_10488_length_755_cov_5.027143	PREDICTED: Ceratina calcarata uncharacterized LOC108631803 (LOC108631803), mRNA	97.727	1.36e-31		NODE_10561_length_718_cov_5.093514	2_Tcm_b3v08	100	0.037		NODE_1058_length_2390_cov_7.314775	Bombus pascuorum genome assembly, chromosome: 1	78.363	1.22e-41		NODE_10533_length_746_cov_2.688857	Bombus pascuorum genome assembly, chromosome: 8	90.972	6.13e-45		NODE_10487_length_741_cov_5.126822	Bombus pascuorum genome assembly, chromosome: 13	89.506	1.31e-46		NODE_10515_length_736_cov_3.848752	Bombus pascuorum genome assembly, chromosome: 5	97.619	2.95e-08		NODE_10498_length_779_cov_5.147790	PREDICTED: Habropoda laboriosa potassium voltage-gated channel subfamily KQT member 1-like (LOC108579473), mRNA	91.444	8.06e-64
NODE_1053_length_2382_cov_7.398797	PREDICTED: Eufriesea mexicana facilitated trehalose transporter Tret1 (LOC108550645), transcript variant X2, mRNA	84.066	1.59e-35		NODE_10558_length_745_cov_7.176812	Bombus pascuorum genome assembly, chromosome: 12	89.024	1.37e-16		NODE_105_length_4809_cov_7.489693	Bombus pascuorum genome assembly, chromosome: 5	97.26	3.11e-60		NODE_10489_length_755_cov_4.432857	Craniophora ligustri genome assembly, chromosome: 16	84.516	3.79e-32		NODE_10562_length_718_cov_4.529412	Bombus hortorum genome assembly, chromosome: 9	88.889	4.36e-76		NODE_10581_length_740_cov_2.306569	Bombus hortorum genome assembly, chromosome: 9	79.101	1.68e-50		NODE_10535_length_746_cov_1.933430	Bombus hortorum genome assembly, chromosome: 2	84.887	4.54e-76		NODE_1049_length_2332_cov_4.840580	Bombus pascuorum genome assembly, chromosome: 1	98.165	5.09e-100		NODE_10518_length_735_cov_7.770588	Bombus pascuorum genome assembly, chromosome: 13	100	1.06e-07		NODE_105_length_5048_cov_9.498097	PREDICTED: Polistes dominula geminin-like (LOC107072921), mRNA	84.33	6.79e-87
NODE_10530_length_755_cov_2.132857	Bombus hortorum genome assembly, chromosome: 10	90.123	6.16e-50		NODE_10559_length_745_cov_6.243478	Bombus pascuorum genome assembly, chromosome: 2	83.142	1.01e-52		NODE_10503_length_759_cov_7.268466	PREDICTED: Ceratina calcarata zinc carboxypeptidase-like (LOC108632853), mRNA	87.5	3.15e-167		NODE_10490_length_755_cov_3.975714	1_Tdi_b3v08	96.97	0.003		NODE_10563_length_718_cov_4.174962	Bombus campestris genome assembly, chromosome: 19	85.079	4.24e-96		NODE_10582_length_740_cov_2.243796	PREDICTED: Ceratina calcarata uncharacterized LOC113465224 (LOC113465224), ncRNA	89.524	1.74e-25		NODE_10536_length_745_cov_12.802899	Laspeyria flexula genome assembly, chromosome: 8	100	0.039		NODE_10493_length_741_cov_2.766764	PREDICTED: Ceratina calcarata 1-phosphatidylinositol 4,5-bisphosphate phosphodiesterase-like (LOC108625895), transcript variant X3, mRNA	93.855	9.83e-68		NODE_1052_length_2321_cov_5.371139	PREDICTED: Ceratina calcarata glucose dehydrogenase [FAD, quinone] (LOC108631524), mRNA	90.533	9.04e-53		NODE_10502_length_779_cov_3.372928	PREDICTED: Ceratina calcarata uncharacterized LOC113465161 (LOC113465161), mRNA	91.096	4.96e-46
NODE_10535_length_754_cov_4.326180	Bombus pascuorum genome assembly, chromosome: 7	91.667	1.39e-16		NODE_1056_length_2307_cov_8.005329	Danio rerio genome assembly, chromosome: 21	96.97	0.01		NODE_10504_length_759_cov_6.623580	Bombus hortorum genome assembly, chromosome: 6	92.537	1.81e-15		NODE_10492_length_755_cov_2.411429	Glycine tomentella clone gtd1-114o24, complete sequence	79.089	4.53e-86		NODE_10571_length_718_cov_2.761689	PREDICTED: Apis cerana uncharacterized LOC114577052 (LOC114577052), ncRNA	82.192	7.51e-54		NODE_10583_length_740_cov_2.091971	PREDICTED: Ceratina calcarata mevalonate kinase (LOC108626914), mRNA	85.14	8.58e-163		NODE_10539_length_745_cov_6.104348	PREDICTED: Megalopta genalis uncharacterized LOC117226261 (LOC117226261), ncRNA	90.598	1.04e-32		NODE_1050_length_2331_cov_5.333040	Bombus hortorum genome assembly, chromosome: 1	87.879	4.41e-21		NODE_10522_length_735_cov_6.508824	Bombus pascuorum genome assembly, chromosome: 1	88.696	3.71e-27		NODE_10503_length_779_cov_2.207182	Bombus pascuorum genome assembly, chromosome: 13	79.545	1.87e-10
NODE_10536_length_754_cov_4.317597	PREDICTED: Habropoda laboriosa uncharacterized LOC108578551 (LOC108578551), mRNA	86.449	3.65e-57		NODE_10562_length_745_cov_5.065217	PREDICTED: Apis cerana uncharacterized LOC114577681 (LOC114577681), transcript variant X4, mRNA	86.111	6.43e-10		NODE_10505_length_759_cov_6.390625	PREDICTED: Ceratina calcarata uncharacterized LOC108626410 (LOC108626410), mRNA	87.013	1.09e-12		NODE_10493_length_754_cov_20.326180	PREDICTED: Ceratina calcarata uncharacterized LOC113464324 (LOC113464324), mRNA	87.342	1.08e-12		NODE_10572_length_718_cov_2.699849	Cyprinus carpio genome assembly common carp genome, scaffold: LG16, chromosome: 16	100	0.037		NODE_10587_length_739_cov_6.510234	Bombus pascuorum genome assembly, chromosome: 11	88.095	2.23e-29		NODE_1054_length_2362_cov_5.854356	Bombus pascuorum genome assembly, chromosome: 7	92.727	5.86e-10		NODE_10500_length_740_cov_4.708029	PREDICTED: Habropoda laboriosa uncharacterized LOC108578551 (LOC108578551), mRNA	86.449	3.58e-57		NODE_10525_length_735_cov_5.505882	Bombus hortorum genome assembly, chromosome: 6	97.561	1.06e-07		NODE_10506_length_778_cov_10.089903	Bombus pascuorum genome assembly, chromosome: 10	90.678	1.09e-32
NODE_1054_length_2381_cov_6.690886	1_Tps_b3v08	93.023	0.000214		NODE_10563_length_745_cov_4.968116	Bombus pascuorum genome assembly, chromosome: 2	75.221	4.97e-11		NODE_10506_length_759_cov_5.346591	PREDICTED: Odontomachus brunneus endoribonuclease Dicer-like (LOC116853441), mRNA	100	0.003		NODE_10494_length_754_cov_7.238913	Bombus campestris genome assembly, chromosome: 4	90.588	6.42e-20		NODE_10573_length_718_cov_2.633484	PREDICTED: Ceratina calcarata lateral signaling target protein 2 homolog (LOC108631483), transcript variant X2, mRNA	88.966	1.97e-94		NODE_10589_length_739_cov_5.849415	PREDICTED: Ceratina calcarata zinc finger protein 177-like (LOC108632085), mRNA	84.881	0		NODE_10541_length_745_cov_5.747826	PREDICTED: Apis mellifera uncharacterized LOC100577398 (LOC100577398), ncRNA	86.339	7.91e-44		NODE_10507_length_740_cov_3.718248	Bombus pascuorum genome assembly, chromosome: 8	83.471	3.79e-17		NODE_10527_length_735_cov_4.791176	Bombus pascuorum genome assembly, chromosome: 5	93.407	4.8e-26		NODE_10508_length_778_cov_7.847856	PREDICTED: Nomia melanderi uncharacterized LOC116428192 (LOC116428192), transcript variant X4, mRNA	90.909	3.13e-08
NODE_10541_length_754_cov_3.359084	Bombus hortorum genome assembly, chromosome: 5	96.552	8.01e-44		NODE_10565_length_745_cov_3.133333	Bombus pascuorum genome assembly, chromosome: 13	86.325	2.26e-24		NODE_10507_length_759_cov_5.308239	Bombus pascuorum genome assembly, chromosome: 6	82.555	7.85e-64		NODE_10495_length_754_cov_6.695279	PREDICTED: Plutella xylostella zinc finger MIZ domain-containing protein 1 (LOC105393439), transcript variant X2, mRNA	100	0.039		NODE_10576_length_717_cov_6.040785	Bombus pascuorum genome assembly, chromosome: 1	92.411	1.2e-81		NODE_1059_length_2389_cov_4.684662	Bombus pascuorum genome assembly, chromosome: 12	94.231	2.13e-09		NODE_10544_length_745_cov_4.968116	PREDICTED: Ceratina calcarata zinc finger protein Gfi-1b-like (LOC108631097), mRNA	88.47	4.05e-156		NODE_10510_length_739_cov_7.431287	Bombus hortorum genome assembly, chromosome: 1	86.029	3.52e-67		NODE_10528_length_735_cov_4.167647	Bombus campestris genome assembly, chromosome: 13	75.265	2.91e-18		NODE_10509_length_778_cov_7.791148	Nymphalis polychloros genome assembly, chromosome: 26	87.234	3.09e-18
NODE_10543_length_754_cov_2.922747	Bombus pascuorum genome assembly, chromosome: 2	98.039	3.01e-13		NODE_10566_length_745_cov_3.033333	Bombus pascuorum genome assembly, chromosome: 4	84.444	1.67e-60		NODE_10508_length_759_cov_5.116477	Bombus pascuorum genome assembly, chromosome: 2	83.696	5.07e-11		NODE_10506_length_754_cov_1.449213	Gossypium arboreum cultivar Shixiya1 chromosome 12	78.199	4.93e-26		NODE_10577_length_717_cov_5.264350	Bombus pascuorum genome assembly, chromosome: 9	79.495	1.26e-46		NODE_10592_length_739_cov_5.638889	PREDICTED: Harpegnathos saltator filamin-A (LOC105180971), transcript variant X10, mRNA	85.252	3.5e-72		NODE_10545_length_745_cov_4.857971	PREDICTED: Pangasianodon hypophthalmus uncharacterized protein LOC563798 homolog (si:ch211-245j22.3), mRNA	100	0.003		NODE_10511_length_739_cov_7.114035	Solanum pennellii chromosome ch03, complete genome	100	0.039		NODE_10530_length_735_cov_3.504412	Nymphalis polychloros genome assembly, chromosome: 1	88.119	1.34e-21		NODE_1051_length_2541_cov_14.940064	Bombus pascuorum genome assembly, chromosome: 1	90.083	1.32e-31
NODE_10548_length_753_cov_6.259312	PREDICTED: Ceratina calcarata uncharacterized LOC108628426 (LOC108628426), transcript variant X2, mRNA	91.277	1.2e-116		NODE_1057_length_2307_cov_5.651865	Bombus pascuorum genome assembly, chromosome: 11	96.296	1.56e-25		NODE_1051_length_2368_cov_7.901859	Bombus hortorum genome assembly, chromosome: 2	79.048	9.36e-43		NODE_10508_length_753_cov_7.998567	Lymantria monacha genome assembly, chromosome: 18	86.224	2.21e-49		NODE_10578_length_717_cov_4.817221	Bombus pascuorum genome assembly, chromosome: 1	87.432	2.71e-48		NODE_10595_length_739_cov_4.640351	Bombus pascuorum genome assembly, chromosome: 16	81.507	1e-52		NODE_10547_length_745_cov_4.198551	Fabriciana adippe genome assembly, chromosome: 12	100	0.011		NODE_10513_length_739_cov_5.969298	Bombus hortorum genome assembly, chromosome: 1	80.93	4.79e-31		NODE_10531_length_735_cov_3.476471	Bombus pascuorum genome assembly, chromosome: 6	90.659	3.55e-57		NODE_10514_length_778_cov_5.764869	Bombus pascuorum genome assembly, chromosome: 5	91.02	7.83e-84
NODE_1055_length_2381_cov_4.136715	Bombus pascuorum genome assembly, chromosome: 13	83.744	2.63e-38		NODE_10573_length_744_cov_6.555878	PREDICTED: Ceratina calcarata isopentenyl-diphosphate Delta-isomerase 1 (LOC108625101), transcript variant X1, mRNA	84.516	2.71e-78		NODE_10510_length_759_cov_4.481534	Bombus pascuorum genome assembly, chromosome: 1	93.617	3.95e-07		NODE_10509_length_753_cov_7.677650	PREDICTED: Vollenhovia emeryi large proline-rich protein BAG6 (LOC105570400), transcript variant X2, mRNA	92.5	0.003		NODE_1058_length_2281_cov_6.802785	Bombus hortorum genome assembly, chromosome: 6	94	7.32e-09		NODE_106_length_4810_cov_27.049211	Endotricha flammealis genome assembly, chromosome: 30	95.833	4.33e-09		NODE_10548_length_745_cov_4.062319	Bombus campestris genome assembly, chromosome: 11	86.667	6.34e-20		NODE_1052_length_2330_cov_6.021978	PREDICTED: Ceratina calcarata uncharacterized LOC113465094 (LOC113465094), ncRNA	91.667	1.48e-70		NODE_10532_length_735_cov_3.167647	PREDICTED: Apis florea protein scalloped (LOC100870726), mRNA	93.127	2.54e-113		NODE_10516_length_778_cov_5.609959	Vespula germanica genome assembly, chromosome: 7	82.069	3.96e-22
NODE_10551_length_753_cov_5.862464	Bombus pascuorum genome assembly, chromosome: 5	87.156	1.07e-22		NODE_10574_length_744_cov_6.252540	Bombus pascuorum genome assembly, chromosome: 2	80.579	1.03e-37		NODE_10512_length_759_cov_3.944602	Bombus pascuorum genome assembly, chromosome: 1	84.375	2.92e-38		NODE_1051_length_2335_cov_13.289035	Drunella basalis gene for histone H3, partial cds, isolate: 11030	81.466	9.22e-43		NODE_10580_length_717_cov_4.712991	Bombus pascuorum genome assembly, chromosome: 1	94.167	1.27e-41		NODE_1060_length_2388_cov_7.250321	Bombus pascuorum genome assembly, chromosome: 8	84.593	1.93e-79		NODE_10551_length_745_cov_3.900000	Bombus hortorum genome assembly, chromosome: 13	95.652	2.28e-19		NODE_10520_length_739_cov_4.059942	Bombus pascuorum genome assembly, chromosome: 12	94	7.74e-54		NODE_10534_length_734_cov_24.114875	Eristalis tenax genome assembly, chromosome: 2	98.229	0		NODE_10517_length_778_cov_5.608575	Bombus campestris genome assembly, chromosome: 17	97.458	1.38e-46
NODE_10553_length_753_cov_5.063037	PREDICTED: Apis mellifera uncharacterized LOC113219074 (LOC113219074), ncRNA	82.857	0.000847		NODE_10575_length_744_cov_6.181422	PREDICTED: Osmia lignaria palmitoleoyl-protein carboxylesterase NOTUM (LOC117601193), transcript variant X2, mRNA	94.937	1.66e-60		NODE_10514_length_759_cov_3.571023	Ziziphus jujuba mitochondrion, complete genome	100	2.34e-14		NODE_10510_length_753_cov_7.021490	PREDICTED: Microcebus murinus schlafen family member 5 (LOC105884466), transcript variant X3, mRNA	100	0.011		NODE_10582_length_717_cov_4.114804	PREDICTED: Habropoda laboriosa homeobox protein SIX3-like (LOC108576035), mRNA	84.937	2.07e-59		NODE_10600_length_739_cov_3.323099	Bombus campestris genome assembly, chromosome: 3	93.59	4.86e-21		NODE_10553_length_745_cov_3.647826	Bombus pascuorum genome assembly, chromosome: 2	84.211	4.66e-56		NODE_10522_length_739_cov_3.874269	PREDICTED: Diaphorina citri nascent polypeptide-associated complex subunit alpha, muscle-specific form-like (LOC103511499), mRNA	100	0.003		NODE_10539_length_734_cov_6.783505	PREDICTED: Orussus abietinus centrosomal protein of 162 kDa (LOC105698732), transcript variant X2, mRNA	90.722	1.72e-25		NODE_10519_length_778_cov_5.196404	Thamnophis sirtalis isolate contig00501 sodium channel protein type 8 subunit alpha (SCN8A) gene, exons 22 through 26 and partial cds	100	0.041
NODE_10554_length_753_cov_4.954155	PREDICTED: Dinoponera quadriceps uncharacterized LOC106748302 (LOC106748302), mRNA	93.846	1.79e-15		NODE_10578_length_744_cov_5.751814	Bombus hortorum genome assembly, chromosome: 8	79.31	4.72e-46		NODE_10517_length_759_cov_2.769886	Darwinula stevensoni	100	0.000854		NODE_10511_length_753_cov_6.041547	Bombus pascuorum genome assembly, chromosome: 2	100	0.000235		NODE_10583_length_717_cov_3.953172	PREDICTED: Ceratina calcarata potassium channel subfamily T member 1 (LOC108622588), transcript variant X3, mRNA	100	0.037		NODE_10603_length_739_cov_2.923977	Bombus pascuorum genome assembly, chromosome: 14	98.438	1.75e-20		NODE_10554_length_745_cov_3.575362	Bombus hortorum genome assembly, chromosome: 13	87.943	8.03e-34		NODE_10523_length_739_cov_3.438596	Bombus hortorum genome assembly, chromosome: 2	86.667	4.79e-31		NODE_1054_length_2318_cov_8.574017	Bombus hortorum genome assembly, chromosome: 1	95.385	3.41e-17		NODE_1052_length_2541_cov_10.359614	Bombus campestris genome assembly, chromosome: 4	93.617	1.21e-91
NODE_10556_length_753_cov_4.441261	PREDICTED: Ceratina calcarata mucin-17 (LOC108630128), mRNA	90.244	2.06e-99		NODE_10579_length_744_cov_5.670537	Bombus hortorum genome assembly, chromosome: 9	88.889	4.53e-76		NODE_10518_length_759_cov_2.759943	Bombus pascuorum genome assembly, chromosome: 2	88.71	8.48e-09		NODE_10512_length_753_cov_5.717765	PREDICTED: Ceratina calcarata brefeldin A-inhibited guanine nucleotide-exchange protein 3 (LOC108622261), transcript variant X1, mRNA	90.643	6.1e-55		NODE_10588_length_716_cov_7.316188	Bombus hortorum genome assembly, chromosome: 1	81.395	9.96e-33		NODE_10604_length_739_cov_2.526316	Bombus pascuorum genome assembly, chromosome: 8	79.937	6.07e-45		NODE_10555_length_745_cov_3.514493	Phalera bucephala genome assembly, chromosome: 4	100	0.039		NODE_10525_length_739_cov_3.040936	Bombus pascuorum genome assembly, chromosome: 10	83.803	3.76e-22		NODE_10542_length_734_cov_5.843888	Bombus hortorum genome assembly, chromosome: 1	88.67	3.55e-57		NODE_10521_length_778_cov_4.103734	Bombus pascuorum genome assembly, chromosome: 2	83.161	3.64e-82
NODE_10558_length_753_cov_4.340974	Bombus pascuorum genome assembly, chromosome: 15	100	1.82e-05		NODE_1058_length_2306_cov_7.023101	Bombus hortorum genome assembly, chromosome: 11	90.816	6.84e-64		NODE_10519_length_759_cov_2.397727	Campanula punctata plastid, complete genome	90.549	0		NODE_10513_length_753_cov_5.110315	Mellicta athalia genome assembly, chromosome: 20	87.054	3.62e-62		NODE_1059_length_2281_cov_5.788859	PREDICTED: Ceratina calcarata uncharacterized LOC113465094 (LOC113465094), ncRNA	91.946	3.22e-47		NODE_10605_length_739_cov_2.264620	Bombus pascuorum genome assembly, chromosome: 12	78.545	1.62e-75		NODE_10556_length_745_cov_3.365217	PREDICTED: Ceratina calcarata sensory neuron membrane protein 1 (LOC108625587), transcript variant X2, mRNA	88.614	1.67e-60		NODE_10526_length_739_cov_2.890351	PREDICTED: Ceratina calcarata putative sodium-dependent multivitamin transporter (LOC108632166), transcript variant X3, mRNA	94.977	2.05e-89		NODE_10544_length_734_cov_5.695140	PREDICTED: Pseudomyrmex gracilis chloride channel protein 2 (LOC109852045), transcript variant X4, mRNA	79.252	6.02e-45		NODE_10522_length_778_cov_3.749654	Andrena (Melandrena) sp. BF-2014 isolate 1217and ultra conserved element locus uce-600 genomic sequence	91.022	5.8e-115
NODE_10559_length_753_cov_4.223496	PREDICTED: Ceratina calcarata growth hormone secretagogue receptor type 1-like (LOC108629499), transcript variant X3, mRNA	92.517	6.14e-50		NODE_10585_length_744_cov_4.650218	Bombus hortorum genome assembly, chromosome: 9	79.63	1.77e-15		NODE_1052_length_2368_cov_4.371379	PREDICTED: Ceratina calcarata cyclin-dependent kinase 2-interacting protein-like (LOC108626114), transcript variant X2, mRNA	97.619	9.83e-08		NODE_10515_length_753_cov_4.889685	Bombus pascuorum genome assembly, chromosome: 15	100	0.000847		NODE_10596_length_716_cov_4.571861	Bombus hortorum genome assembly, chromosome: 15	77.325	2.01e-79		NODE_10607_length_738_cov_5.367496	PREDICTED: Ceratina calcarata uncharacterized LOC108629801 (LOC108629801), partial mRNA	94.595	0.000829		NODE_10559_length_745_cov_2.769565	Bombus hortorum genome assembly, chromosome: 13	83.889	8.03e-34		NODE_1053_length_2329_cov_6.116974	Macrobrachium nipponense isolate FS-2020 chromosome 21	96.875	0.035		NODE_10547_length_734_cov_4.512518	Bombus campestris genome assembly, chromosome: 22	88.843	1.61e-75		NODE_10524_length_778_cov_3.304288	Laothoe populi genome assembly, chromosome: 21	95.213	6.14e-75
NODE_1056_length_2379_cov_6.081325	PREDICTED: Ceratina calcarata uncharacterized LOC108626465 (LOC108626465), transcript variant X7, mRNA	75.316	3.17e-87		NODE_10587_length_744_cov_3.000000	Bombus pascuorum genome assembly, chromosome: 13	79.545	1.78e-10		NODE_10520_length_759_cov_1.607955	Crassostrea gigas strain QD chromosome 8	100	0.04		NODE_10517_length_753_cov_4.630372	Bombus hortorum genome assembly, chromosome: 10	75.123	2.27e-29		NODE_106_length_4555_cov_7.307333	PREDICTED: Ceratina calcarata altered inheritance of mitochondria protein 3-like (LOC108623895), mRNA	80.343	0		NODE_10609_length_738_cov_4.857980	PREDICTED: Ceratina calcarata nucleolar protein 4-like (LOC108629783), transcript variant X2, mRNA	96.491	2.61e-98		NODE_1056_length_2359_cov_9.493924	Bombus pascuorum genome assembly, chromosome: 1	100	1.64e-05		NODE_10531_length_738_cov_7.850659	PREDICTED: Ceratina calcarata laminin subunit alpha-1 (LOC108626474), mRNA	92.617	1.53e-115		NODE_10549_length_734_cov_3.818851	Ceratitis capitata transposon mariner Ccmar2 transposase gene, complete cds	100	0.003		NODE_10526_length_778_cov_3.005533	PREDICTED: Ceratina calcarata uncharacterized LOC108629692 (LOC108629692), mRNA	84.225	5.97e-95
NODE_10561_length_753_cov_3.995702	PREDICTED: Vespa mandarinia uncharacterized LOC118447322 (LOC118447322), transcript variant X3, ncRNA	87.607	1.67e-65		NODE_1059_length_2304_cov_9.086261	Bombus hortorum genome assembly, chromosome: 7	89.394	1.53e-35		NODE_10526_length_758_cov_3.300142	Bombus hortorum genome assembly, chromosome: 6	88.742	1.74e-40		NODE_10518_length_753_cov_4.316619	Bombus campestris genome assembly, chromosome: 3	80.255	1.02e-52		NODE_1060_length_2279_cov_4.522032	Bombus hortorum genome assembly, chromosome: 5	82.684	1.93e-44		NODE_1061_length_2388_cov_6.522075	Bombus pascuorum genome assembly, chromosome: 9	85.714	5.8e-25		NODE_10560_length_744_cov_18.271408	Pseudoalteromonas luteoviolacea strain S40542 chromosome 1, complete sequence	100	0.039		NODE_10533_length_738_cov_5.213763	Bombus campestris genome assembly, chromosome: 3	97.143	0.000231		NODE_1055_length_2318_cov_6.953160	Bombus pascuorum genome assembly, chromosome: 4	91.866	8.78e-73		NODE_10528_length_778_cov_2.319502	Vespula vulgaris genome assembly, chromosome: 6	100	0.000244
NODE_10562_length_753_cov_3.931232	Bombus pascuorum genome assembly, chromosome: 8	97.917	5.03e-11		NODE_10591_length_743_cov_7.864826	PREDICTED: Ceratina calcarata dopamine receptor 2-like (LOC108630692), transcript variant X2, mRNA	87.719	1.7e-45		NODE_10527_length_758_cov_3.028450	Macrobrachium nipponense isolate FS-2020 chromosome 36	100	0.04		NODE_1052_length_2335_cov_5.421491	Bombus hortorum genome assembly, chromosome: 2	86.306	2.41e-88		NODE_10602_length_716_cov_3.140696	PREDICTED: Eufriesea mexicana uncharacterized LOC108547056 (LOC108547056), mRNA	77.778	6.12e-15		NODE_10610_length_738_cov_4.636896	PREDICTED: Ceratina calcarata uncharacterized LOC108628431 (LOC108628431), mRNA	85.714	2.24e-24		NODE_10563_length_744_cov_7.390421	Ceratitis capitata transposon mariner Ccmar2 transposase gene, complete cds	96.04	4.79e-36		NODE_10536_length_738_cov_4.458272	PREDICTED: Ceratina calcarata LIM/homeobox protein Lhx9-like (LOC108627127), transcript variant X4, mRNA	84.309	0		NODE_10550_length_734_cov_3.203240	Bombus pascuorum genome assembly, chromosome: 12	85.52	4.62e-51		NODE_10529_length_777_cov_13.181440	Jasminum sambac cultivar Hutoumoli linkage group Lg2	100	0.041
NODE_10564_length_753_cov_3.214900	Plasmodium yoelii strain 33X genome assembly, chromosome: 8	93.182	5.06e-06		NODE_10593_length_743_cov_7.479651	PREDICTED: Ceratina calcarata cilia- and flagella-associated protein 54-like (LOC108626676), partial mRNA	95.364	4.18e-131		NODE_10529_length_757_cov_7.529915	PREDICTED: Nomia melanderi uncharacterized LOC116435084 (LOC116435084), mRNA	97.436	5.09e-06		NODE_10523_length_753_cov_3.886819	Bombus hortorum genome assembly, chromosome: 2	81.006	1.06e-27		NODE_10603_length_716_cov_3.052950	TPA_inf: Parasteatoda tepidariorum Pt1cad gene for Pt1-cadherin, complete cds	86.364	7.75e-29		NODE_10611_length_738_cov_4.251830	Bombus pascuorum genome assembly, chromosome: 5	90.667	4.68e-46		NODE_10564_length_744_cov_5.142235	Pipistrellus pipistrellus genome assembly, chromosome: 12	97.436	1.39e-06		NODE_10537_length_738_cov_4.317716	Bombus pascuorum genome assembly, chromosome: 2	91.549	6.32e-15		NODE_10551_length_733_cov_14.064897	PREDICTED: Apis mellifera large subunit ribosomal RNA (LOC113219383), rRNA	95.782	0		NODE_10531_length_777_cov_8.756233	PREDICTED: Ceratina calcarata titin homolog (LOC108626309), mRNA	90.395	1.36e-56
NODE_10566_length_753_cov_3.042980	PREDICTED: Ceratina calcarata leucine-rich repeat-containing protein let-4 (LOC108627417), transcript variant X10, mRNA	96.97	0.003		NODE_10598_length_743_cov_5.431686	Bombus pascuorum genome assembly, chromosome: 1	85.714	6.37e-15		NODE_10531_length_757_cov_6.871795	PREDICTED: Osmia bicornis bicornis cuticle protein 16.5-like (LOC114877675), mRNA	83.721	1.39e-21		NODE_10524_length_753_cov_3.465616	Bombus pascuorum genome assembly, chromosome: 9	78	4.85e-36		NODE_10605_length_716_cov_2.553707	Bombus pascuorum genome assembly, chromosome: 7	93.75	2.11e-44		NODE_10612_length_738_cov_4.095168	Bombus pascuorum genome assembly, chromosome: 1	95	6.32e-15		NODE_10566_length_744_cov_4.467344	Bombus pascuorum genome assembly, chromosome: 1	92.105	2.94e-18		NODE_10539_length_738_cov_3.537335	Bombus hortorum genome assembly, chromosome: 10	87.597	1.72e-30		NODE_10555_length_733_cov_4.672566	PREDICTED: Ceratina calcarata homeotic protein empty spiracles-like (LOC108623819), mRNA	94.94	5.22e-145		NODE_10535_length_777_cov_6.645429	Bombus pascuorum genome assembly, chromosome: 5	77.959	3.04e-28
NODE_10567_length_753_cov_2.624642	Bombus pascuorum genome assembly, chromosome: 8	95.294	3.8e-27		NODE_10599_length_743_cov_5.372093	3_Tce_b3v08	94.444	0.011		NODE_10535_length_757_cov_5.069801	Bombus pascuorum genome assembly, chromosome: 15	85.782	2.22e-49		NODE_10528_length_753_cov_2.550143	Glycine tomentella retrotransposon gtd1-83o8-re-1, complete sequence	77.828	3.8e-27		NODE_10611_length_715_cov_3.153030	Bombus hortorum genome assembly, chromosome: 5	76.238	9.87e-38		NODE_10613_length_738_cov_3.953148	Bombus pascuorum genome assembly, chromosome: 8	84.264	1.31e-41		NODE_10569_length_744_cov_3.924528	Grapholita molesta mitochondrion, complete genome	91.892	0.039		NODE_1054_length_2328_cov_6.085790	PREDICTED: Ceratina calcarata multiple C2 and transmembrane domain-containing protein (LOC108628472), transcript variant X6, mRNA	92.532	1.38e-115		NODE_10557_length_733_cov_4.429204	Bombus pascuorum genome assembly, chromosome: 2	90.625	1.36e-11		NODE_10539_length_777_cov_5.581717	Euproctis similis genome assembly, chromosome: 19	100	5.16e-16
NODE_10568_length_753_cov_1.752149	Glycine soja cultivar IT182932 26S ribosomal RNA gene, partial sequence; 26S-18S ribosomal RNA intergenic spacer, complete sequence; and 18S ribosomal RNA gene, partial sequence	93.846	0		NODE_106_length_4548_cov_9.557534	Bombus pascuorum genome assembly, chromosome: 1	86.364	3.12e-20		NODE_10536_length_757_cov_5.017094	Bombus pascuorum genome assembly, chromosome: 9	94.872	0.000237		NODE_10529_length_753_cov_2.276504	Bombus campestris genome assembly, chromosome: 25	86.154	1.77e-25		NODE_10613_length_715_cov_2.977273	Bombus pascuorum genome assembly, chromosome: 9	82.576	2.18e-19		NODE_10614_length_738_cov_3.812592	PREDICTED: Vespa mandarinia uncharacterized LOC118447322 (LOC118447322), transcript variant X3, ncRNA	86.316	3.78e-17		NODE_1057_length_2359_cov_9.200087	Laspeyria flexula genome assembly, chromosome: 21	100	0.035		NODE_10542_length_738_cov_3.221083	PREDICTED: Ceratina calcarata acyl-CoA Delta(11) desaturase-like (LOC108628919), mRNA	79.904	1.53e-115		NODE_10559_length_733_cov_3.939528	PREDICTED: Ceratina calcarata extracellular serine/threonine protein CG31145 (LOC108629773), mRNA	86.111	4.39e-86		NODE_1054_length_2541_cov_8.275141	Bombus hortorum genome assembly, chromosome: 5	80.861	2.21e-29
NODE_1057_length_2379_cov_5.706110	Bombus pascuorum genome assembly, chromosome: 4	93.548	3.45e-27		NODE_10600_length_743_cov_4.684593	Bombus pascuorum genome assembly, chromosome: 1	83.803	4.39e-96		NODE_10538_length_757_cov_4.713675	Euproctis similis genome assembly, chromosome: 18	100	3.88e-17		NODE_10533_length_752_cov_6.091822	PREDICTED: Ceratina calcarata protein furry (LOC108629659), transcript variant X6, mRNA	88.971	3.74e-37		NODE_10614_length_715_cov_2.781818	PREDICTED: Ceratina calcarata uncharacterized LOC113464465 (LOC113464465), ncRNA	86.667	7.42e-59		NODE_10615_length_738_cov_3.812592	Bombus campestris genome assembly, chromosome: 4	79.47	1.76e-15		NODE_10570_length_744_cov_3.622642	PREDICTED: Ceratina calcarata protein tyrosine phosphatase type IVA 1 (LOC108626128), transcript variant X5, mRNA	74.713	1.29e-61		NODE_1055_length_2328_cov_4.987242	Andrena (Melandrena) sp. BF-2014 isolate 1326and ultra conserved element locus uce-851 genomic sequence	93.919	2.52e-53		NODE_1056_length_2318_cov_6.116659	Bombus hortorum genome assembly, chromosome: 11	90.196	4.48e-06		NODE_10540_length_777_cov_5.188366	Bombus pascuorum genome assembly, chromosome: 15	76.211	6.39e-45
NODE_10570_length_752_cov_7.704448	Inachis io genome assembly, chromosome: 28	84.974	0		NODE_10602_length_743_cov_4.312500	Bombus pascuorum genome assembly, chromosome: 2	95.918	1.78e-10		NODE_10540_length_757_cov_4.471510	PREDICTED: Vollenhovia emeryi uncharacterized LOC105556350 (LOC105556350), mRNA	85.393	8.4e-14		NODE_10534_length_752_cov_4.893831	Bombus hortorum genome assembly, chromosome: 4	83.168	1.08e-12		NODE_10615_length_715_cov_2.483333	Bombus pascuorum genome assembly, chromosome: 2	95.455	1.03e-07		NODE_10619_length_738_cov_3.450952	Bombus pascuorum genome assembly, chromosome: 13	87.719	1.73e-25		NODE_10571_length_744_cov_3.467344	Bombus hortorum genome assembly, chromosome: 4	87.879	6.42e-10		NODE_10550_length_737_cov_4.758065	PREDICTED: Apis cerana uncharacterized LOC107994149 (LOC107994149), transcript variant X3, ncRNA	84.848	6.14e-35		NODE_10562_length_733_cov_3.554572	Bombus pascuorum genome assembly, chromosome: 2	85.235	1.71e-30		NODE_10541_length_777_cov_4.728532	PREDICTED: Ceratina calcarata uncharacterized LOC108630773 (LOC108630773), transcript variant X2, mRNA	93.22	8.33e-39
NODE_10573_length_752_cov_5.440459	PREDICTED: Bombus vosnesenskii dentin sialophosphoprotein-like (LOC117236885), mRNA	74.065	6.31e-30		NODE_10605_length_742_cov_9.641921	Trachurus trachurus genome assembly, chromosome: 15	100	0.039		NODE_10541_length_757_cov_4.430199	Bombus pascuorum genome assembly, chromosome: 2	86.726	1.07e-22		NODE_10537_length_752_cov_4.398852	PREDICTED: Vollenhovia emeryi uncharacterized LOC105556350 (LOC105556350), mRNA	91.503	2.85e-48		NODE_10617_length_714_cov_3.907436	Bombus pascuorum genome assembly, chromosome: 11	82.609	2.12e-39		NODE_1062_length_2387_cov_8.050172	Bombus pascuorum genome assembly, chromosome: 4	85.714	1.27e-11		NODE_10572_length_744_cov_2.682148	PREDICTED: Ceratina calcarata peroxidasin homolog (LOC108628049), transcript variant X2, mRNA	91.416	2.71e-78		NODE_10551_length_737_cov_4.520528	PREDICTED: Megachile rotundata protein GPR107 (LOC100879544), transcript variant X2, mRNA	81.379	1.35e-21		NODE_10563_length_733_cov_2.305310	PREDICTED: Solenopsis invicta fasciclin-3 (LOC105200974), transcript variant X4, mRNA	100	0.038		NODE_10542_length_777_cov_4.493075	PREDICTED: Ceratina calcarata filamin-A (LOC108628359), transcript variant X4, mRNA	86.429	5.71e-125
NODE_10574_length_752_cov_5.021521	PREDICTED: Habropoda laboriosa splicing factor 1-like (LOC108576375), mRNA	81.164	2.19e-54		NODE_10608_length_742_cov_8.946143	Bombus pascuorum genome assembly, chromosome: 12	82.955	3.72e-32		NODE_10542_length_757_cov_4.126781	Bombus hortorum genome assembly, chromosome: 2	86.667	4.91e-31		NODE_10538_length_752_cov_4.374462	PREDICTED: Ceratina calcarata protein lingerer (LOC108632418), transcript variant X11, mRNA	86.667	9.43e-108		NODE_10620_length_714_cov_3.433991	Bombus pascuorum genome assembly, chromosome: 2	90.625	1.32e-11		NODE_10621_length_738_cov_3.358712	Bombus hortorum genome assembly, chromosome: 6	91.111	2.9e-23		NODE_10574_length_743_cov_14.918605	Lymantria monacha genome assembly, chromosome: 18	89.683	2.88e-33		NODE_10552_length_737_cov_4.428152	PREDICTED: Apis dorsata uncharacterized LOC116186553 (LOC116186553), ncRNA	95.082	1.75e-15		NODE_10564_length_732_cov_11.584934	Notodonta dromedarius genome assembly, chromosome: 28	99.194	4.18e-121		NODE_10543_length_777_cov_4.166205	PREDICTED: Ceratina calcarata putative polypeptide N-acetylgalactosaminyltransferase 9 (LOC108625416), transcript variant X6, mRNA	91.16	2.02e-134
NODE_10576_length_752_cov_4.786227	PREDICTED: Ceratina calcarata histone deacetylase 4 (LOC108624875), transcript variant X10, mRNA	95.105	7.88e-54		NODE_10609_length_742_cov_7.860262	Bombus pascuorum genome assembly, chromosome: 9	85.437	2.09e-79		NODE_10543_length_757_cov_3.440171	Nymphalis urticae genome assembly, chromosome: 30	91.463	1.79e-20		NODE_10540_length_752_cov_3.154950	PREDICTED: Ceratina calcarata ADAMTS-like protein 4 (LOC108622119), mRNA	91.573	6.05e-60		NODE_10623_length_714_cov_2.702580	PREDICTED: Ceratina calcarata 1-phosphatidylinositol 4,5-bisphosphate phosphodiesterase-like (LOC108625895), transcript variant X3, mRNA	93.296	4.4e-66		NODE_10625_length_737_cov_4.765396	Bombus pascuorum genome assembly, chromosome: 3	86.897	1.03e-32		NODE_10577_length_743_cov_4.250000	Bombus pascuorum genome assembly, chromosome: 13	80	1.02e-42		NODE_10555_length_737_cov_3.856305	Bombus pascuorum genome assembly, chromosome: 12	94.34	1.71e-35		NODE_10569_length_732_cov_6.864106	PREDICTED: Ceratina calcarata uncharacterized LOC113464678 (LOC113464678), ncRNA	81.763	2.1e-64		NODE_10544_length_777_cov_4.018006	PREDICTED: Ceratina calcarata ADP-ribosylation factor-like protein 2 (LOC108625886), transcript variant X3, mRNA	89.691	3.06e-23
NODE_10578_length_752_cov_3.961263	PREDICTED: Ceratina calcarata transcription factor Adf-1-like (LOC108629772), mRNA	83.117	1.33e-46		NODE_10612_length_742_cov_7.448326	Bombus pascuorum genome assembly, chromosome: 2	80.992	3.69e-37		NODE_10546_length_757_cov_3.223647	Solanum tuberosum cultivar Solyntus chromosome 8	77.429	3.44e-102		NODE_10542_length_752_cov_2.215208	Bombus pascuorum genome assembly, chromosome: 7	77.827	2.18e-59		NODE_10625_length_714_cov_2.412747	Cottoperca gobio genome assembly, chromosome: 22	100	0.000801		NODE_10627_length_737_cov_3.847507	Bombus hortorum genome assembly, chromosome: 6	85.34	6.05e-45		NODE_10579_length_743_cov_3.119186	Vespula vulgaris genome assembly, chromosome: 22	95	6.46e-05		NODE_10556_length_737_cov_3.589443	PREDICTED: Ceratina calcarata G-protein coupled receptor moody (LOC108625599), transcript variant X1, mRNA	94.481	1.93e-129		NODE_1057_length_2318_cov_5.635882	Bombus pascuorum genome assembly, chromosome: 11	96.296	1.56e-25		NODE_10545_length_777_cov_3.795014	Bombus pascuorum genome assembly, chromosome: 4	93.133	2.79e-88
NODE_10579_length_752_cov_3.875179	Bombus hortorum genome assembly, chromosome: 5	91.667	4.64e-66		NODE_10613_length_742_cov_7.352256	Bombus pascuorum genome assembly, chromosome: 2	79.018	1.04e-27		NODE_10549_length_756_cov_6.834522	PREDICTED: Ceratina calcarata NADH dehydrogenase [ubiquinone] 1 beta subcomplex subunit 9 (LOC108624614), mRNA	80.893	7.65e-79		NODE_10548_length_751_cov_6.712644	Bombus hortorum genome assembly, chromosome: 1	96.396	1.34e-41		NODE_10626_length_714_cov_2.112291	PREDICTED: Ceratina calcarata coiled-coil and C2 domain-containing protein 1-like (LOC108623168), transcript variant X3, mRNA	87.143	1.2e-81		NODE_10629_length_737_cov_3.051320	PREDICTED: Ceratina calcarata protein fem-1 homolog B (LOC108630455), transcript variant X5, mRNA	86.704	1.19e-106		NODE_10581_length_743_cov_1.546512	Bombus hortorum genome assembly, chromosome: 1	85.455	6.19e-35		NODE_1056_length_2327_cov_6.358275	PREDICTED: Apis dorsata uncharacterized LOC102673098 (LOC102673098), mRNA	80.087	3.35e-32		NODE_10570_length_732_cov_6.542097	Bombus hortorum genome assembly, chromosome: 16	88.889	1.37e-06		NODE_10550_length_776_cov_9.153953	PREDICTED: Cephus cinctus uncharacterized LOC112494058 (LOC112494058), transcript variant X2, mRNA	95.833	5.11e-21
NODE_1058_length_2378_cov_6.935428	Bombus hortorum genome assembly, chromosome: 16	85.366	4.4e-36		NODE_10614_length_742_cov_7.167394	Bombus pascuorum genome assembly, chromosome: 12	85.714	1.66e-60		NODE_1055_length_2364_cov_6.381117	PREDICTED: Ceratina calcarata synaptotagmin-7 (LOC108624748), transcript variant X27, mRNA	94.152	1.95e-64		NODE_10549_length_751_cov_6.527299	Bombus hortorum genome assembly, chromosome: 1	87.164	2.07e-94		NODE_10627_length_713_cov_9.876900	Sphaeramia orbicularis genome assembly, chromosome: 11	100	0.037		NODE_10630_length_737_cov_2.702346	Bombus pascuorum genome assembly, chromosome: 15	100	1.78e-05		NODE_10584_length_742_cov_5.914119	Vanessa cardui genome assembly, chromosome: 26	81.707	1.39e-06		NODE_10560_length_736_cov_11.947137	Bombus pascuorum genome assembly, chromosome: 9	80.272	2.17e-44		NODE_10571_length_732_cov_6.246677	Melitaea cinxia genome assembly, chromosome: 23	98.438	6.22e-20		NODE_10551_length_776_cov_7.099861	PREDICTED: Ceratina calcarata CD63 antigen-like (LOC108633158), mRNA	84.663	0
NODE_10580_length_752_cov_3.763271	Bombus pascuorum genome assembly, chromosome: 2	90.11	6.4e-20		NODE_10619_length_742_cov_4.637555	PREDICTED: Ceratina calcarata uncharacterized LOC108631695 (LOC108631695), partial mRNA	93.711	2.77e-58		NODE_10553_length_756_cov_4.935806	Bombus campestris genome assembly, chromosome: 19	86.145	1.35e-36		NODE_1055_length_2332_cov_19.690821	Spirometra erinaceieuropaei genome assembly S_erinaceieuropaei ,scaffold SPER_scaffold0002400	96.97	0.01		NODE_10628_length_713_cov_8.063830	4_Tte_b3v08	100	0.0008		NODE_10631_length_737_cov_2.504399	PREDICTED: Ceratina calcarata uncharacterized LOC108623229 (LOC108623229), transcript variant X2, mRNA	83.854	6.09e-40		NODE_10587_length_742_cov_4.775837	PREDICTED: Ceratina calcarata uncharacterized LOC108626216 (LOC108626216), transcript variant X3, mRNA	80.952	6.22e-30		NODE_10562_length_736_cov_5.919236	PREDICTED: Nomia melanderi acylamino-acid-releasing enzyme-like (LOC116428763), transcript variant X3, mRNA	98.361	8.09e-19		NODE_10574_length_732_cov_5.218612	Bombus pascuorum genome assembly, chromosome: 3	91.489	4.91e-06		NODE_10553_length_776_cov_5.726768	PREDICTED: Ceratina calcarata protein SPT2 homolog (LOC108632144), transcript variant X2, mRNA	86.022	1.78e-45
NODE_10582_length_752_cov_3.449067	Bombus pascuorum genome assembly, chromosome: 1	84.44	1.2e-116		NODE_10620_length_742_cov_4.294032	Bombus pascuorum genome assembly, chromosome: 12	85.52	4.68e-51		NODE_10558_length_756_cov_3.285307	PREDICTED: Ceratina calcarata uncharacterized LOC108626557 (LOC108626557), transcript variant X1, mRNA	95.597	2.81e-63		NODE_10550_length_751_cov_5.866379	Bombus hortorum genome assembly, chromosome: 5	82.684	6.17e-45		NODE_10629_length_713_cov_5.039514	Bombus campestris genome assembly, chromosome: 7	86.4	1.67e-25		NODE_10634_length_737_cov_2.296188	Bombus pascuorum genome assembly, chromosome: 8	84.112	4.88e-16		NODE_10589_length_742_cov_4.171761	Bombus pascuorum genome assembly, chromosome: 17	89.333	2.29e-14		NODE_10563_length_736_cov_5.361233	Bombus pascuorum genome assembly, chromosome: 15	93.056	1.05e-17		NODE_10577_length_732_cov_2.576071	PREDICTED: Ceratina calcarata peroxidasin homolog (LOC108628049), transcript variant X2, mRNA	91.416	2.66e-78		NODE_10556_length_776_cov_5.061026	PREDICTED: Orussus abietinus dynamin (LOC105702606), transcript variant X8, mRNA	79.186	6.52e-30
NODE_10583_length_752_cov_2.972740	Bombus pascuorum genome assembly, chromosome: 2	90.909	1.39e-16		NODE_10621_length_742_cov_4.208151	Bombus pascuorum genome assembly, chromosome: 3	89.714	3.61e-52		NODE_10559_length_756_cov_3.139800	TPA_inf: Parasteatoda tepidariorum Pt1cad gene for Pt1-cadherin, complete cds	84.733	8.27e-24		NODE_10551_length_751_cov_5.402299	Bombus pascuorum genome assembly, chromosome: 1	85.366	1.68e-60		NODE_1063_length_2277_cov_5.458596	PREDICTED: Ceratina calcarata ER degradation-enhancing alpha-mannosidase-like protein 3 (LOC108622616), mRNA	92.877	1.69e-139		NODE_10636_length_736_cov_9.543319	Bombus hortorum genome assembly, chromosome: 5	77.083	4.94e-06		NODE_1059_length_2359_cov_6.296007	Pieris brassicae genome assembly, chromosome: 8	94.545	4.52e-11		NODE_10566_length_736_cov_4.255507	PREDICTED: Ceratina calcarata uncharacterized LOC108627875 (LOC108627875), transcript variant X2, mRNA	83.529	8.84e-138		NODE_10578_length_731_cov_26.616864	PREDICTED: Orussus abietinus prominin-like protein (LOC105701455), mRNA	91.549	1.74e-15		NODE_10557_length_776_cov_4.450763	Bombus hortorum genome assembly, chromosome: 16	89.796	1.88e-05
NODE_10584_length_751_cov_18.242816	PREDICTED: Ceratina calcarata uncharacterized LOC108622356 (LOC108622356), transcript variant X1, mRNA	95.714	1.78e-20		NODE_10622_length_742_cov_4.010189	Bombus hortorum genome assembly, chromosome: 13	79.126	1.05e-22		NODE_10561_length_755_cov_7.262857	PREDICTED: Apis dorsata uncharacterized LOC116185257 (LOC116185257), ncRNA	85.507	1.09e-07		NODE_10553_length_751_cov_4.135057	PREDICTED: Ceratina calcarata lateral signaling target protein 2 homolog (LOC108631483), transcript variant X2, mRNA	88.966	2.07e-94		NODE_10633_length_713_cov_3.826748	Bombus hortorum genome assembly, chromosome: 5	93.868	1.19e-81		NODE_10637_length_736_cov_8.192364	Vespula germanica genome assembly, chromosome: 15	100	0.011		NODE_10590_length_742_cov_4.120815	Bombus hortorum genome assembly, chromosome: 6	83.696	1.33e-36		NODE_10567_length_736_cov_4.236417	Bombus hortorum genome assembly, chromosome: 14	75.347	2.91e-18		NODE_10579_length_731_cov_8.708580	Caligus rogercresseyi isolate FCH chromosome 3	100	0.038		NODE_1056_length_2535_cov_7.578226	Bombus pascuorum genome assembly, chromosome: 2	95.122	1.76e-05
NODE_10585_length_751_cov_8.376437	Bombus hortorum genome assembly, chromosome: 18	90.221	0		NODE_10623_length_742_cov_3.468705	Bombus pascuorum genome assembly, chromosome: 14	94.34	2.22e-34		NODE_10562_length_755_cov_6.598571	PREDICTED: Dinoponera quadriceps scavenger receptor class B member 1-like (LOC106746947), transcript variant X3, mRNA	91.935	3.9e-12		NODE_10557_length_751_cov_3.278736	Bombus pascuorum genome assembly, chromosome: 8	92.105	2.25e-34		NODE_10634_length_713_cov_3.563830	Bombus pascuorum genome assembly, chromosome: 12	84.772	2.72e-43		NODE_10639_length_736_cov_5.792952	Streptococcus mitis strain SVGS_061, complete genome	100	0.011		NODE_10591_length_742_cov_4.088792	Bombus pascuorum genome assembly, chromosome: 1	87.24	9.23e-113		NODE_10571_length_736_cov_3.195301	Acomys russatus genome assembly, chromosome: 11	100	0.038		NODE_1058_length_2318_cov_4.064958	Bombus pascuorum genome assembly, chromosome: 1	89.247	2.04e-19		NODE_10562_length_775_cov_26.330556	Pararge aegeria genome assembly, chromosome: 4	100	6.75e-05
NODE_1059_length_2377_cov_12.482343	Bombus campestris genome assembly, chromosome: 11	89.062	7.36e-34		NODE_10624_length_742_cov_2.893741	Bombus hortorum genome assembly, chromosome: 1	82.768	2.09e-79		NODE_10565_length_755_cov_4.511429	PREDICTED: Apis cerana uncharacterized LOC107995246 (LOC107995246), mRNA	85.87	2.23e-44		NODE_10560_length_750_cov_6.297842	PREDICTED: Ceratina calcarata inward rectifier potassium channel 2-like (LOC108629755), transcript variant X3, mRNA	91.954	2.95e-23		NODE_10637_length_713_cov_3.250760	Bombus hortorum genome assembly, chromosome: 2	85.973	9.57e-58		NODE_1064_length_2385_cov_76.729614	PREDICTED: Ceratina calcarata uncharacterized LOC108630399 (LOC108630399), mRNA	79.04	1.97e-64		NODE_10592_length_742_cov_4.016012	PREDICTED: Ceratina calcarata uncharacterized LOC113465153 (LOC113465153), ncRNA	85.236	6.89e-139		NODE_10572_length_736_cov_1.842878	Vespula vulgaris genome assembly, chromosome: 6	100	0.00023		NODE_10580_length_731_cov_7.789941	Bombus pascuorum genome assembly, chromosome: 1	92.411	1.23e-81		NODE_1057_length_2534_cov_7.177894	Bombus hortorum genome assembly, chromosome: 1	80.686	7.17e-99
NODE_10591_length_751_cov_5.800287	Hylaea fasciaria genome assembly, chromosome: 1	96.875	0.011		NODE_10629_length_741_cov_6.151603	Lycaena phlaeas genome assembly, chromosome: 9	100	0.039		NODE_10568_length_755_cov_3.251429	PREDICTED: Ceratina calcarata uncharacterized LOC108632627 (LOC108632627), partial mRNA	84.483	2.05e-104		NODE_10565_length_750_cov_5.456115	PREDICTED: Ceratina calcarata UHRF1-binding protein 1-like (LOC108623846), mRNA	75.893	6.43e-15		NODE_10638_length_713_cov_3.121581	PREDICTED: Bombus bifarius putative uncharacterized protein DDB_G0275629 (LOC117205289), mRNA	92.282	1.15e-111		NODE_10640_length_736_cov_5.236417	Bombus campestris genome assembly, chromosome: 3	84.071	1.61e-75		NODE_10593_length_742_cov_3.767103	Bombus pascuorum genome assembly, chromosome: 9	81.429	7.66e-64		NODE_10573_length_736_cov_1.643172	Trifolium repens clone BAC 99k01 zinc knuckle (ccHc-type) family proteins, metal ion binding protein, zinc finger (GATA type) family protein, ferredoxin hydrogenase, SH3 domain-containing protein, kinesin-related protein, salt tolerance-like protein, dehydrin b, zinc-mediated transcriptional activator, 26S proteasome AAA-ATPase subunit RPT4a, inositol monophosphatase, dehydrin, and zinc ion bindi…	94.556	4.05e-146		NODE_10583_length_731_cov_6.588757	PREDICTED: Ceratina calcarata zinc carboxypeptidase-like (LOC108630074), partial mRNA	89.349	1.66e-50		NODE_10576_length_775_cov_6.808333	Solanum pennellii chromosome ch05, complete genome	92.308	0.011
NODE_10597_length_751_cov_3.994253	PREDICTED: Ceratina calcarata myeloid zinc finger 1-like (LOC108626052), transcript variant X3, mRNA	84.975	7.38e-99		NODE_1063_length_2302_cov_7.800178	Bombus pascuorum genome assembly, chromosome: 9	91.15	2.41e-78		NODE_10569_length_755_cov_2.947143	Bombus pascuorum genome assembly, chromosome: 1	83.951	2.34e-09		NODE_10567_length_750_cov_5.289209	Bombus hortorum genome assembly, chromosome: 1	87.363	1.71e-45		NODE_10639_length_713_cov_3.065350	Bombus pascuorum genome assembly, chromosome: 14	97.297	1.72e-05		NODE_10642_length_736_cov_4.361233	PREDICTED: Ceratina calcarata glycine, alanine and asparagine-rich protein (LOC108624702), partial mRNA	89.935	4.29e-106		NODE_10597_length_741_cov_7.408163	Bombus pascuorum genome assembly, chromosome: 2	90.476	1.66e-60		NODE_10575_length_735_cov_6.538235	PREDICTED: Ceratina calcarata neurexin-1a-beta-like (LOC108626326), transcript variant X2, mRNA	98.425	7.69e-54		NODE_10584_length_731_cov_6.446746	Bombus hortorum genome assembly, chromosome: 2	85.714	6.26e-15		NODE_10579_length_775_cov_5.856944	Autographa gamma genome assembly, chromosome: Z	100	0.011
NODE_106_length_4665_cov_7.508026	PREDICTED: Ceratina calcarata uncharacterized LOC108625634 (LOC108625634), mRNA	91.304	2.34e-61		NODE_10630_length_741_cov_5.854227	Bombus pascuorum genome assembly, chromosome: 13	89.535	2.27e-19		NODE_1057_length_2363_cov_4.957539	PREDICTED: Apis cerana uncharacterized LOC114577109 (LOC114577109), transcript variant X1, mRNA	96.117	1.22e-36		NODE_10568_length_750_cov_4.988489	Vespula germanica genome assembly, chromosome: 15	100	0.011		NODE_1064_length_2276_cov_6.306619	Bombus pascuorum genome assembly, chromosome: 9	92.857	9.25e-23		NODE_10643_length_736_cov_4.132159	Bombus campestris genome assembly, chromosome: 14	91.837	3.71e-27		NODE_10599_length_741_cov_5.034985	Bombus pascuorum genome assembly, chromosome: 3	84.058	1.32e-41		NODE_10579_length_735_cov_3.997059	Bombus hortorum genome assembly, chromosome: 13	79.126	1.04e-22		NODE_10587_length_731_cov_6.144970	Bombus pascuorum genome assembly, chromosome: 5	87.037	3.71e-22		NODE_1058_length_2534_cov_6.741831	Bombus hortorum genome assembly, chromosome: 3	86.829	5.91e-55
NODE_1060_length_2377_cov_8.073643	Bombus pascuorum genome assembly, chromosome: 15	94.231	2.12e-09		NODE_10631_length_741_cov_5.142857	Bombus pascuorum genome assembly, chromosome: 6	87.352	5.87e-70		NODE_10571_length_755_cov_2.442857	Bombus hortorum genome assembly, chromosome: 2	90.11	3.84e-22		NODE_10569_length_750_cov_4.955396	PREDICTED: Apis florea uncharacterized LOC105735278 (LOC105735278), mRNA	93.878	1.75e-30		NODE_10640_length_713_cov_2.992401	Bombus pascuorum genome assembly, chromosome: 8	95.42	2.09e-49		NODE_10644_length_736_cov_4.111601	Bombus campestris genome assembly, chromosome: 19	80.702	1.7e-35		NODE_106_length_4666_cov_7.526567	Poecilia reticulata genome assembly, chromosome: 5	100	0.071		NODE_1058_length_2327_cov_4.026849	Bombus pascuorum genome assembly, chromosome: 1	91.903	3.1e-87		NODE_10589_length_731_cov_5.173077	PREDICTED: Ceratina calcarata uncharacterized LOC108628026 (LOC108628026), transcript variant X6, mRNA	81.205	2.42e-143		NODE_10580_length_775_cov_5.008333	Vanessa cardui genome assembly, chromosome: 4	100	0.011
NODE_10601_length_751_cov_3.637931	PREDICTED: Osmia bicornis bicornis uncharacterized LOC114881617 (LOC114881617), mRNA	83.265	2.19e-54		NODE_1064_length_2301_cov_9.899822	Bombus campestris genome assembly, chromosome: 24	82.353	1.21e-21		NODE_10572_length_755_cov_2.358571	Vespula vulgaris genome assembly, chromosome: 10	89.796	6.57e-05		NODE_1057_length_2330_cov_7.320000	Bombus pascuorum genome assembly, chromosome: 14	79.714	2.52e-53		NODE_10643_length_713_cov_2.243161	PREDICTED: Ceratina calcarata G-protein coupled receptor moody (LOC108625599), transcript variant X1, mRNA	94.161	3.18e-112		NODE_10645_length_736_cov_3.951542	Bombus pascuorum genome assembly, chromosome: 9	84.52	5.79e-75		NODE_1060_length_2359_cov_4.932292	PREDICTED: Ceratina calcarata SNF-related serine/threonine-protein kinase (LOC108626204), transcript variant X2, mRNA	87.338	0		NODE_10580_length_735_cov_3.954412	Bombus pascuorum genome assembly, chromosome: 1	77.686	1.73e-25		NODE_1059_length_2317_cov_7.880195	Bombus pascuorum genome assembly, chromosome: 15	88.506	9.48e-18		NODE_10582_length_775_cov_4.768056	Bombus pascuorum genome assembly, chromosome: 14	79.422	6.47e-35
NODE_10603_length_751_cov_3.446839	PREDICTED: Cephus cinctus DNA-directed RNA polymerase III subunit RPC7-like (LOC107267360), transcript variant X3, misc_RNA	98.462	4.94e-21		NODE_10642_length_740_cov_7.052555	Bombus pascuorum genome assembly, chromosome: 1	76.436	3.6e-52		NODE_10577_length_754_cov_6.072961	PREDICTED: Megachile rotundata KH domain-containing, RNA-binding, signal transduction-associated protein 3-like (LOC100878437), transcript variant X3, mRNA	76.027	6.56e-05		NODE_10571_length_750_cov_4.810072	Bombus hortorum genome assembly, chromosome: 8	79.503	7.91e-49		NODE_10645_length_712_cov_27.506849	PREDICTED: Bombus vosnesenskii large subunit ribosomal RNA (LOC117241538), rRNA	98.361	7.82e-19		NODE_10647_length_736_cov_3.063142	PREDICTED: Nomia melanderi uncharacterized LOC116428249 (LOC116428249), transcript variant X2, ncRNA	100	0.000827		NODE_10600_length_741_cov_4.683673	Bombus hortorum genome assembly, chromosome: 1	84.211	6.17e-35		NODE_10581_length_735_cov_3.916176	Bombus pascuorum genome assembly, chromosome: 8	82.317	1.73e-25		NODE_10590_length_731_cov_4.921598	Bombus hortorum genome assembly, chromosome: 6	80.545	1.68e-40		NODE_10583_length_775_cov_4.352778	Pipistrellus pipistrellus genome assembly, chromosome: 21	91.667	1.44e-11
NODE_10605_length_751_cov_2.053161	Pediomelum tenuiflorum voucher Sutherland 8144 large subunit ribosomal RNA and tRNA-Met genes, complete sequence; mitochondrial	99.467	0		NODE_10644_length_740_cov_6.569343	Bombus hortorum genome assembly, chromosome: 6	78.994	1.01e-47		NODE_1058_length_2362_cov_5.447334	Bombus hortorum genome assembly, chromosome: 11	91.803	1.26e-11		NODE_10572_length_750_cov_4.317986	PREDICTED: Ceratina calcarata uncharacterized LOC113464542 (LOC113464542), mRNA	83.784	9.21e-123		NODE_10647_length_712_cov_4.694064	PREDICTED: Microcebus murinus schlafen family member 5 (LOC105884466), transcript variant X3, mRNA	100	0.01		NODE_1065_length_2384_cov_5.656505	Bombus campestris genome assembly, chromosome: 1	94.545	3.41e-37		NODE_10602_length_741_cov_4.469388	Bombus pascuorum genome assembly, chromosome: 7	82.264	2.81e-48		NODE_10583_length_735_cov_3.400000	PREDICTED: Osmia lignaria transcription factor GATA-6-like (LOC117607043), transcript variant X5, mRNA	89.256	3.68e-32		NODE_10592_length_731_cov_4.017751	Bombus pascuorum genome assembly, chromosome: 9	89.262	1.3e-41		NODE_10585_length_775_cov_3.629167	Bombus pascuorum genome assembly, chromosome: 14	82.09	5.04e-31
NODE_10606_length_750_cov_15.797122	Erynnis tages genome assembly, chromosome: 30	85.106	6.43e-15		NODE_10646_length_740_cov_6.204380	Bombus hortorum genome assembly, chromosome: 6	80.844	1.68e-50		NODE_10580_length_754_cov_5.178827	Bombus pascuorum genome assembly, chromosome: 7	86.517	2.88e-43		NODE_10575_length_750_cov_3.982734	Syritta pipiens genome assembly, chromosome: 4	100	5.04e-06		NODE_10648_length_712_cov_4.357686	Hylaea fasciaria genome assembly, chromosome: 1	96.875	0.01		NODE_10655_length_735_cov_4.404412	PREDICTED: Ceratina calcarata paired box protein Pax-3-like (LOC108627173), partial mRNA	86.432	1.29e-51		NODE_10605_length_740_cov_10.290511	Aricia agestis genome assembly, chromosome: 22	81.25	2.3e-09		NODE_10584_length_735_cov_3.152941	PREDICTED: Ceratina calcarata thioredoxin, mitochondrial (LOC108625815), mRNA	82.584	4.76e-31		NODE_10595_length_730_cov_10.690370	Bombus hortorum genome assembly, chromosome: 3	94.495	3.63e-37		NODE_10589_length_774_cov_15.296245	PREDICTED: Ceratina calcarata putative protein FAM10A4 (LOC108622065), transcript variant X2, mRNA	97.015	1.83e-20
NODE_10607_length_750_cov_11.435971	PREDICTED: Ceratina calcarata uncharacterized LOC113464324 (LOC113464324), mRNA	87.342	1.08e-12		NODE_10649_length_740_cov_4.423358	Bombus pascuorum genome assembly, chromosome: 2	89.706	7.91e-39		NODE_10581_length_754_cov_5.148784	Ochlodes sylvanus genome assembly, chromosome: 8	100	0.039		NODE_10579_length_750_cov_2.699281	PREDICTED: Ceratina calcarata neuropeptide SIFamide receptor-like (LOC108624567), mRNA	88.22	0		NODE_1065_length_2276_cov_5.208915	Pheosia gnoma genome assembly, chromosome: 1	98.182	5.6e-15		NODE_10656_length_735_cov_4.166176	Bombus hortorum genome assembly, chromosome: 8	83.562	2.11e-64		NODE_1061_length_2358_cov_8.434216	Bombus hortorum genome assembly, chromosome: 6	81.315	7.15e-49		NODE_10587_length_735_cov_2.098529	PREDICTED: Bombus vancouverensis nearcticus uncharacterized LOC117158722 (LOC117158722), transcript variant X2, ncRNA	89.157	3.76e-17		NODE_10598_length_730_cov_5.742222	PREDICTED: Polistes canadensis TGF-beta receptor type-1 (LOC106793854), transcript variant X6, mRNA	93.519	6.07e-35		NODE_10592_length_774_cov_7.662031	Bombus pascuorum genome assembly, chromosome: 11	95.775	5.1e-21
NODE_1061_length_2376_cov_5.522189	Bombus pascuorum genome assembly, chromosome: 9	85.294	4.46e-26		NODE_1065_length_2301_cov_9.649154	PREDICTED: Ceratina calcarata uncharacterized LOC113465094 (LOC113465094), ncRNA	86.174	4.68e-150		NODE_10583_length_754_cov_4.858369	Bombus campestris genome assembly, chromosome: 24	80.37	2.88e-43		NODE_1058_length_2330_cov_6.104615	PREDICTED: Apis mellifera uncharacterized LOC102655311 (LOC102655311), transcript variant X2, ncRNA	82.659	2.02e-29		NODE_10650_length_712_cov_4.071537	Danio rerio strain Cooch Behar (CB) genome assembly, chromosome: 16	100	1.72e-05		NODE_10659_length_735_cov_3.636765	Bombus pascuorum genome assembly, chromosome: 5	97.619	2.95e-08		NODE_10610_length_740_cov_5.572263	PREDICTED: Ceratina calcarata glutamine synthetase 2 cytoplasmic (LOC108631442), mRNA	82.812	1.02e-37		NODE_10588_length_735_cov_1.189706	Luculia grandifolia chloroplast, partial genome	91.903	0		NODE_10599_length_730_cov_5.235556	Hermetia illucens genome assembly, chromosome: 7	98.039	2.91e-13		NODE_10593_length_774_cov_7.018081	PREDICTED: Ceratina calcarata uncharacterized LOC108630715 (LOC108630715), transcript variant X4, mRNA	94.156	3.75e-57
NODE_10613_length_750_cov_4.543885	PREDICTED: Ceratina calcarata delta(14)-sterol reductase (LOC108623685), transcript variant X3, mRNA	88.889	1.31e-51		NODE_10650_length_740_cov_4.289051	Bombus pascuorum genome assembly, chromosome: 8	89.72	1.04e-27		NODE_10586_length_754_cov_4.586552	Bombus pascuorum genome assembly, chromosome: 6	84.564	5.98e-70		NODE_10580_length_750_cov_2.123741	Klebsiella pneumoniae isolate INF171-sc-2280028 genome assembly, plasmid: 3	98.933	0		NODE_10654_length_712_cov_3.249619	Bombus pascuorum genome assembly, chromosome: 1	92.208	3.46e-52		NODE_10660_length_735_cov_3.250000	Bombus campestris genome assembly, chromosome: 3	79.518	3.6e-47		NODE_10612_length_740_cov_4.734307	Bombus campestris genome assembly, chromosome: 5	84.018	1.01e-47		NODE_10589_length_734_cov_127.232695	Anthocharis cardamines genome assembly, chromosome: 29	95	6.37e-05		NODE_10603_length_730_cov_3.672593	PREDICTED: Parasteatoda tepidariorum protein snail homolog Sna (LOC107443696), mRNA	92.063	2.91e-13		NODE_10594_length_774_cov_6.881780	Bombus campestris genome assembly, chromosome: 17	75.719	1.42e-21
NODE_10614_length_750_cov_4.522302	Cicer arietinum chromosome Ca3	100	0.039		NODE_10654_length_739_cov_12.706140	PREDICTED: Nomia melanderi metaxin-1 (LOC116431202), transcript variant X8, mRNA	97.619	2.97e-08		NODE_10588_length_754_cov_4.330472	Bombus pascuorum genome assembly, chromosome: 9	84.615	2.99e-18		NODE_10581_length_750_cov_1.284892	PREDICTED: Hippoglossus hippoglossus pre-mRNA processing factor 38B (prpf38b), mRNA	100	0.039		NODE_10656_length_712_cov_2.884323	PREDICTED: Myotis myotis zinc finger protein 24 (ZNF24), transcript variant X6, mRNA	85.185	5.92e-35		NODE_10663_length_734_cov_6.640648	Bombus hortorum genome assembly, chromosome: 6	83.23	2.7e-68		NODE_10613_length_740_cov_4.443796	Plectropomus leopardus DNA, chromosome 9, nearly complete sequence	100	0.000832		NODE_10592_length_734_cov_5.219440	PREDICTED: Osmia lignaria uncharacterized LOC117603352 (LOC117603352), transcript variant X5, mRNA	81.702	1.56e-95		NODE_10605_length_730_cov_2.909630	PREDICTED: Ceratina calcarata rho GTPase-activating protein 26 (LOC108631585), transcript variant X5, mRNA	95.745	2.26e-09		NODE_10597_length_774_cov_6.055633	PREDICTED: Bicyclus anynana mediator of RNA polymerase II transcription subunit 13 (LOC112050883), mRNA	96.774	0.041
[truncated: 21,952 more rows]
[truncated: 128 more columns]

## Sheet: S3_CoreCeratina
Table S3. Core bacterial, fungal, viral, and plant genera identified among three Ceratina host species. For each species, core taxa are those which are present in >50% of samples and with >1% relative abundance. Bacterial taxa were calculated without Wolbachia and Sodalis.
BACTERIA															FUNGI															VIRUSES															PLANTS
[truncated: 318 more rows]
[truncated: 8 more columns]

## Sheet: S4_Diversity_Species
Table S4. Beta dispersion ANOVA and Adonis PERMANOVA testing of effects of host species on metagenomic community diversity at both the family and genus levels for each group.
All Families by Species										All Genera by Species
ADONIS										ADONIS
Permutation: free										Permutation: free
Number of permutations: 999										Number of permutations: 999
Terms added sequentially (first to last)										Terms added sequentially (first to last)
[truncated: 146 more rows]

## Sheet: S5_RandomForest
Table S5. Total accounting of random forest classifier performance accuracy across species (A-K), population (M-V), and sociality testing (Z-CA). Training sample set size, test number, accuracy with 95% confidence interval bounds, no information rate (random sort rate), McNemar's Test p-value, and by-bin performance accuracy are provided where applicable. Below overall test performance results ar…
[truncated: 86 more rows]

[truncated: 25 more sheets: S6_RFC_TaxaImpacts, S7_Simper_Species, S8_F_DATs_Spp, S9_G_DATs_Spp, S10_DAT_Rarefaction, S11_WGCNA_Caus, S12_WGCNA_Cjap, S13_WGCNA_Ccal, S14_KeyModules, S15_Functional_by_Species, S16_CausCores, S17_ViralLoads, S18_Diversity_Populations, S19_Simper_Populations, S20_F_DATs_Pop, S21_G_DATs_Pop, S22_Functional_by_Pop, S23_Diversity_Sociality, S24_F_DATs_Soc, S25_G_DATs_Soc …]
